# Supplementary material for: Clonal and resistance profiles of fluoroquinolone-resistant uropathogenic Escherichia coli in countries with different practices of antibiotic prescription
Source: Front Microbiol. 2024 Oct 2;15:1446818. doi: 10.3389/fmicb.2024.1446818 (PMC11479919; doi:10.3389/fmicb.2024.1446818)
Supplement: Supplementary file 3 [file Data_Sheet_1.xlsx]

## Sheet: Sheet1
Supplementary Data_S1: Core genes used to build the tree
Sample ID/ Locus	b0002	b0003	b0011	b0014	b0020	b0026	b0031	b0033	b0046	b0047	b0048	b0050	b0052	b0053	b0054	b0058	b0059	b0060	b0065	b0067	b0072	b0073	b0074	b0076	b0077	b0085	b0087	b0088	b0089	b0090	b0091	b0092	b0095	b0096	b0106	b0108	b0112	b0114	b0116	b0118	b0120	b0122	b0128	b0142	b0144	b0147	b0149	b0151	b0153
EcHV0685	121	84	4	112	5	134	91	136	7	137	6	4	90	3358	125	79	135	136	2558	127	134	95	101	78	113	111	80	100	78	80	123	91	735	64	112	54	2	128	101	143	64	32	73	68	91	78	129	53	147
EcHV0695	121	84	4	112	5	134	91	136	7	137	6	4	90	3358	125	79	135	136	2558	127	134	95	101	78	113	111	80	100	78	80	123	91	735	64	112	54	2	128	101	143	64	32	73	68	91	78	129	53	147
EcHV0691	121	84	4	112	5	134	91	136	7	137	6	4	90	3358	125	79	135	136	2558	127	134	95	101	78	113	111	80	100	78	80	123	91	735	64	112	54	2	128	101	143	64	32	73	68	91	78	129	53	147
EcHV0686	121	84	4	112	5	134	91	136	7	137	6	4	90	73	125	79	135	136	91	127	134	218	101	78	113	111	80	100	78	80	123	91	67	64	112	54	3422	128	101	143	64	32	73	68	91	78	129	53	147
EcNY0276	121	84	4	112	2050	134	91	136	7	137	6	4	90	73	125	79	135	136	91	127	134	95	101	78	113	111	80	100	78	80	123	91	67	64	112	54	2	128	101	143	64	32	73	68	91	78	129	53	147
EcNY0291	121	84	4	112	5	134	91	136	7	137	6	4	90	73	125	79	7152	136	91	127	134	95	101	78	113	111	80	100	78	80	123	91	67	64	112	54	2	128	101	143	64	32	73	68	91	78	129	53	147
EcNY0154	121	84	4	112	5	134	91	136	7	137	6	4	90	73	125	2008	135	136	91	127	134	95	101	78	113	111	80	100	78	80	123	91	67	64	112	54	2	128	101	143	64	32	73	68	91	78	129	53	147
EcNY0241	121	84	4	112	5	134	91	136	7	137	6	4	90	73	222	79	135	136	91	127	134	95	101	78	113	111	80	100	78	80	123	91	67	64	112	54	2	128	101	143	64	32	73	68	91	78	129	53	147
EcNY0199	121	84	4	112	5	134	91	136	7	137	6	4	90	73	125	79	135	136	91	127	134	95	101	78	113	111	80	100	78	80	123	91	67	64	112	54	2	128	101	143	64	32	73	68	91	78	129	53	147
EcNY0188	121	84	4	112	5	134	91	136	7	137	6	4	90	73	125	79	135	136	91	127	134	95	101	78	113	111	80	100	78	80	123	91	67	64	112	54	2	128	101	143	64	32	73	68	91	78	129	53	147
EcNY0213	121	84	4	112	5	134	91	7164	7	137	6	4	90	73	125	79	135	136	91	127	134	95	101	78	113	584	80	100	78	80	123	91	67	64	112	54	2	128	101	143	64	32	73	68	91	78	129	53	147
EcNY0243	121	84	4	112	5	134	91	136	7	137	6	4	90	73	125	79	135	136	91	127	134	95	101	78	113	111	80	100	78	80	123	91	67	64	112	54	2	128	101	143	64	32	73	68	91	78	129	53	147
EcNY0394	121	84	4	112	5	6537	91	136	7	137	6	4	90	73	222	79	135	136	91	127	134	95	101	78	4765	111	80	100	78	80	123	91	67	64	112	54	2	128	101	143	1822	32	73	68	91	78	129	53	147
EcNY0282	121	84	4	112	5	134	91	136	7	137	6	4	90	73	222	79	135	136	2570	127	134	95	101	78	113	111	80	100	78	80	123	91	67	64	112	54	2	128	101	143	64	32	73	68	91	78	129	53	147
EcHN0821	121	84	4	112	5	134	91	136	7	137	6	4	90	73	125	79	135	136	91	127	134	95	101	78	113	111	80	100	78	80	123	91	67	64	112	54	2	128	101	143	64	32	73	68	91	78	129	53	147
EcNY0191	121	84	4	112	5	134	91	136	7	137	6	4	90	73	125	79	135	136	91	127	134	218	101	78	113	111	80	100	78	80	123	91	67	64	112	54	2	128	101	143	64	32	73	68	91	78	129	53	147
EvNY0208	121	84	4	112	5	134	91	136	7	137	6	4	90	73	125	79	135	136	91	127	134	95	101	78	113	111	80	100	78	80	123	91	67	64	112	54	2	128	101	143	64	32	73	68	91	78	129	53	6930
EcNY0275	121	84	4	112	5	134	91	136	7	137	6	4	90	73	125	79	135	136	91	127	134	95	101	78	113	111	80	100	78	80	123	91	67	64	112	54	2	128	101	143	64	32	73	68	91	78	129	53	147
EcNY0193	121	84	4	112	5	134	91	136	7	137	6	4	90	73	222	79	135	136	91	127	134	95	101	78	113	111	80	100	78	80	123	91	67	64	112	54	2	128	101	143	64	32	73	68	91	78	129	53	147
EcNY0174	121	84	4	112	5	134	91	136	7	137	6	4	90	73	125	79	135	136	91	127	134	95	101	78	113	111	80	100	78	80	123	91	67	64	112	54	2	128	101	143	64	32	73	68	91	78	129	53	147
EcHN0790	121	84	4	112	5	134	91	136	7	137	6	4	90	73	125	79	1371	136	91	127	134	95	488	78	113	111	80	100	78	80	123	91	67	64	112	54	2	128	101	143	64	32	73	68	91	78	129	53	147
EcNY0283	121	84	4	112	5	134	91	136	7	137	6	4	90	73	222	79	135	136	2570	127	134	95	101	78	113	111	80	100	78	80	123	91	67	64	112	54	2	128	101	143	64	32	73	68	91	78	129	53	147
EcNY0289	121	84	4	112	5	134	91	136	7	137	6	4	90	73	125	79	135	136	91	127	134	95	101	78	113	111	80	100	78	80	123	91	67	64	112	54	2	128	101	143	64	32	73	68	2839	78	6432	53	147
EcNY0236	121	84	4	112	5	134	91	136	7	137	6	4	90	73	125	79	135	136	91	127	134	95	101	78	113	111	80	100	78	80	123	91	67	64	112	54	2	128	101	143	64	32	73	68	91	78	129	53	147
RA349	121	84	4	112	5	134	91	136	7	137	6	4	90	73	125	79	135	136	91	127	134	95	101	78	113	111	80	100	78	80	123	91	67	64	112	54	2	128	101	143	64	32	73	68	91	78	129	53	147
RA347	121	84	4	112	5	134	91	136	7	137	6	4	90	73	125	79	135	136	91	127	134	95	101	78	113	111	80	100	1059	80	123	91	67	64	112	54	2	128	101	143	64	32	73	68	91	78	129	53	147
RA372	121	84	4	112	5	134	91	136	7	137	6	4	90	73	125	79	135	2223	91	127	134	95	101	78	113	111	80	100	78	80	123	91	67	64	112	54	2	128	101	143	64	32	73	68	91	78	129	53	147
RA350	121	84	4	112	5	134	91	136	7	137	6	4	90	73	125	79	135	136	91	127	134	95	101	78	113	111	80	100	78	80	123	91	67	64	112	54	2	128	101	143	64	32	73	68	91	78	129	53	147
RA367	121	84	4	112	5	134	91	136	7	137	6	4	90	73	125	79	135	136	91	127	134	95	101	78	113	111	80	100	78	80	123	91	67	64	112	54	2	128	101	143	64	32	73	68	91	78	129	53	147
RA369	121	84	4	112	5	134	91	136	7	137	6	4	90	73	125	79	135	136	91	127	134	95	101	78	113	111	80	100	1059	80	123	91	67	64	112	54	2	128	101	143	64	32	73	68	91	78	129	53	147
EcLA0144	121	84	4	112	5	134	91	136	7	137	6	4	90	73	125	79	135	136	91	127	134	95	101	78	113	111	80	1626	78	80	123	91	67	2141	112	54	2	128	101	143	64	32	73	68	91	78	129	53	147
RA348	121	84	4	112	5	134	91	136	7	137	6	4	90	73	125	79	135	136	91	127	134	95	101	78	113	111	80	100	78	80	123	91	67	64	112	54	2	128	101	143	64	32	73	68	91	78	129	53	147
EcLA0248	121	84	4	112	5	134	91	136	7	137	6	4	90	73	125	79	135	136	91	127	134	95	101	78	113	111	80	100	78	80	123	91	67	64	112	54	2	128	101	143	64	313	73	68	91	78	129	53	147
EcHV0338	121	84	4	112	5	134	91	136	7	137	6	4	90	73	125	79	135	136	91	127	134	95	101	78	113	111	80	100	78	80	123	91	67	64	112	54	2	128	101	143	64	32	73	68	91	78	129	53	147
EcLA0162	121	84	4	4500	5	134	91	136	7	137	6	4	90	73	125	79	135	136	91	127	134	95	101	78	1847	111	80	100	78	80	123	91	67	64	112	54	2	128	101	143	64	32	73	68	91	78	129	53	147
EcHV0538	121	84	4	4478	5	134	91	136	7	137	6	4	90	73	125	79	135	136	91	127	134	95	101	78	113	111	80	100	78	80	123	91	67	64	112	54	2	128	101	143	64	32	73	68	91	78	129	53	147
EcHV0334	121	84	4	112	5	134	91	136	7	137	6	173	90	73	125	79	135	136	91	127	134	95	101	78	113	111	80	100	78	602	123	91	67	64	112	54	2	128	101	143	64	32	73	68	91	78	129	53	147
EcLA0239	121	84	4	112	5	134	91	136	7	137	1738	4	90	73	125	79	135	136	91	127	134	95	101	78	113	111	80	100	78	80	123	91	67	64	112	54	2	128	101	143	64	313	73	68	91	78	129	53	147
EcHV0373	121	84	4	112	5	134	91	136	7	137	6	4	90	73	125	79	135	136	91	127	134	95	101	78	113	111	80	100	78	80	123	91	67	64	112	54	2	128	101	143	64	32	73	68	91	78	129	53	147
EcLA0280	121	84	168	112	5	134	91	136	7	137	6	4	90	73	125	79	135	136	91	127	134	95	101	78	113	111	80	100	78	80	123	91	67	64	112	54	2	128	101	143	64	32	73	68	91	78	129	53	147
EcLA0201	121	84	4	112	5	134	91	136	7	137	6	4	90	1297	125	79	135	136	91	127	134	95	101	78	113	111	80	100	78	80	123	91	67	64	112	54	2	128	101	143	64	32	73	68	91	78	129	53	147
EcHV0344	121	84	4	112	5	134	91	136	7	137	6	4	90	73	125	79	135	7006	91	127	134	95	101	78	113	111	80	100	424	80	123	91	67	64	112	54	2	128	101	143	64	32	73	68	91	78	129	53	147
EcHV0540	121	84	4	112	5	134	91	136	7	137	6	4	90	73	125	79	135	136	91	127	134	95	488	78	113	111	80	100	78	80	123	91	67	64	112	1539	2	128	101	143	64	32	73	68	91	78	129	53	147
EcLA0194	121	84	4	112	5	134	91	136	7	137	6	4	90	73	222	79	135	136	91	127	134	95	101	78	113	111	80	100	78	2928	123	91	67	64	112	54	2	128	101	143	64	32	73	68	91	78	129	53	147
EcLA0276	121	84	4	112	5	134	91	136	7	137	6	4	90	73	125	79	135	136	91	127	134	95	101	78	113	111	80	100	78	80	123	91	67	64	112	54	2	128	101	143	64	32	73	68	91	78	129	53	6960
EcLA0308	121	84	4	112	5	134	91	136	1826	137	6	4	90	73	125	79	135	136	91	127	134	95	101	78	113	111	80	100	78	80	123	91	67	64	112	54	2	128	101	143	64	32	73	68	91	78	129	53	147
EcHV0380	121	84	4	112	5	134	91	136	7	137	6	4	90	73	125	79	135	136	91	127	134	95	101	78	113	111	80	100	78	80	123	91	67	64	112	54	2	128	101	143	64	32	73	68	91	78	129	53	147
EcLA0254	121	84	4	112	5	134	91	136	7	137	6	4	90	73	222	79	135	136	91	127	134	95	101	78	113	111	80	100	78	80	123	91	67	64	112	54	2	128	101	143	64	32	73	68	91	78	129	53	147
EcLA0279	121	84	4	112	5	134	91	136	7	137	6	4	151	73	125	79	135	136	91	127	134	95	101	2887	113	111	80	100	78	80	123	91	67	64	112	54	2	128	101	143	64	32	73	68	91	78	129	53	147
EcLA0253	121	84	4	112	5	134	91	136	7	137	6	4	90	73	125	79	135	136	91	127	134	95	101	78	113	111	80	100	78	80	123	91	67	64	112	54	2	128	101	143	64	32	73	68	91	78	129	53	147
EcHV0345	121	84	4	4501	5	134	91	7209	7	137	6	4	90	73	125	79	135	136	91	127	134	95	101	78	113	111	80	100	78	80	123	91	67	64	112	54	2	128	101	143	64	32	73	68	91	78	129	53	147
EcLA0213	121	84	4	112	5	134	91	136	7	137	6	4	90	73	222	79	135	136	91	127	134	95	101	78	113	111	80	100	78	80	123	91	67	64	112	54	2	128	101	143	64	32	73	68	91	78	129	53	147
EcLA0221	121	84	4	112	5	134	91	136	7	137	6	4	90	73	125	79	135	136	91	127	134	95	101	78	113	111	80	100	78	80	123	91	67	64	112	54	2	128	101	143	64	32	73	68	91	78	129	53	147
EcLA0154	121	84	4	112	5	134	91	136	7	137	6	4	90	73	222	79	135	136	91	127	134	95	101	78	113	111	80	100	78	80	123	91	67	64	112	54	2	128	101	143	64	32	73	68	91	78	129	53	147
RA332	121	84	4	112	5	134	91	136	7	137	6	4	90	73	125	79	135	2223	91	127	134	95	101	78	113	111	80	100	78	80	123	91	67	64	112	54	2	128	101	143	64	32	73	68	91	78	129	53	147
RA345	121	84	4	112	5	134	91	136	7	137	6	4	90	73	125	79	135	136	91	127	134	95	101	78	113	111	80	100	1059	80	123	91	67	64	112	54	2	128	101	143	64	32	73	68	91	78	129	53	147
RA042	121	84	4	112	5	134	91	136	7	137	6	4	90	73	222	79	135	136	91	127	134	95	101	78	113	111	80	100	78	80	123	91	67	64	112	54	2	128	101	143	64	32	73	68	91	78	129	53	147
RA328	121	84	4	112	5	134	152	136	7	137	6	4	90	73	125	79	135	136	91	127	134	95	101	78	113	111	80	100	78	80	123	91	67	64	112	54	2	128	101	143	64	32	73	68	91	78	129	2531	147
RA053	121	84	4	112	5	134	91	136	7	6534	6	4	90	73	222	79	135	136	91	127	134	95	101	78	113	111	80	100	78	80	123	91	67	64	112	54	2	128	101	143	64	32	73	68	91	78	129	53	147
RA301	121	84	4	112	5	134	91	136	7	137	6	4	90	73	125	79	135	136	91	127	134	95	101	78	113	111	80	100	1059	80	123	91	67	64	112	54	2	128	101	143	64	32	73	68	91	78	129	53	147
RA344	121	84	4	112	5	134	91	136	7	137	6	4	90	73	125	79	135	136	91	127	134	95	101	78	113	111	80	100	1059	80	123	91	67	64	112	54	2	128	101	143	64	32	73	68	91	78	129	53	147
RA329	121	84	4	112	5	134	91	136	7	137	6	4	90	73	125	79	135	136	91	127	134	95	101	78	113	111	80	100	78	80	123	91	67	64	112	54	2	128	101	143	64	32	73	68	91	78	129	53	147
RA067	121	84	4	112	5	134	91	136	7	137	6	4	90	73	222	79	135	136	91	127	134	95	101	78	113	111	80	100	78	80	123	91	67	64	112	54	2	128	101	143	64	32	73	68	91	78	129	53	147
RA326	121	84	4	112	5	134	91	136	7	137	6	4	90	73	125	2016	135	136	91	127	134	95	101	78	113	111	80	100	78	80	123	91	67	64	112	54	2	128	101	143	64	32	73	68	91	78	129	53	147
RA313	121	84	4	112	5	134	91	136	7	137	472	4	90	73	125	79	135	136	91	127	650	95	101	78	113	111	80	100	78	80	123	91	67	64	112	54	2	128	101	143	64	32	808	68	91	78	129	53	147
RA340	121	84	4	112	5	134	91	136	7	137	6	4	90	73	125	79	135	136	91	127	134	95	101	78	113	111	80	100	78	80	123	91	67	64	112	54	2	128	101	143	64	32	73	68	91	78	129	53	147
RA304	121	84	4	112	5	134	91	136	7	137	6	4	90	73	125	79	135	136	91	2140	134	95	101	78	113	111	80	100	78	80	123	91	67	64	112	54	2	128	101	143	64	32	73	68	91	78	129	53	147
RA343	121	84	4	112	5	134	91	136	7	137	472	4	90	73	125	79	135	136	91	127	650	95	101	78	113	111	80	100	78	80	123	91	67	64	112	54	2	128	101	143	64	32	808	68	91	78	129	53	147
RA357	121	84	4	112	5	134	91	136	7	137	6	4	90	73	125	79	135	136	91	127	134	95	101	3128	113	111	80	100	1059	80	123	91	67	64	112	54	2	128	101	143	64	881	73	68	91	78	129	53	147
RA321	121	84	4	112	5	134	91	136	7	137	6	4	90	73	125	2016	135	136	91	127	134	95	101	78	113	111	80	100	78	80	123	91	67	64	112	54	2	128	101	143	64	32	73	68	91	78	129	53	147
RA353	121	84	4	112	5	134	91	136	7	137	6	4	90	73	125	79	135	2223	91	127	134	95	101	78	113	111	80	100	78	80	123	91	67	64	112	54	2	128	101	143	64	32	73	68	91	78	129	53	147
RA359	121	84	4	112	5	134	91	136	7	137	6	4	90	73	125	79	135	136	91	127	134	95	101	78	113	111	80	100	78	80	123	91	67	64	112	54	2	128	101	143	64	32	73	68	91	78	129	53	147
RA352	121	2655	4	112	5	134	91	136	7	137	472	4	90	73	125	79	135	136	91	127	650	95	101	78	113	111	80	100	78	80	123	91	67	64	112	54	2	128	101	143	64	32	808	68	91	78	129	53	147
RA074	121	84	4	112	5	134	91	136	7	137	6	4	151	73	125	79	135	136	91	127	134	95	101	78	113	111	80	100	78	80	123	91	67	64	112	54	2	128	101	143	64	32	73	68	91	78	129	53	147
RA038	121	84	4	112	5	134	91	136	7	137	6	4	90	73	125	79	135	136	91	127	134	95	3866	78	113	111	80	100	78	80	123	91	67	64	1345	54	2	128	476	143	64	32	73	68	91	78	129	53	147
RA362	121	84	4	112	5	134	91	136	7	137	6	4	90	73	222	79	135	136	91	127	134	95	101	78	113	111	80	100	78	80	123	91	67	64	112	54	2	128	101	143	64	32	73	68	91	78	129	53	147
RA014	121	84	4	112	5	134	91	136	7	137	6	4	90	73	125	79	135	136	91	127	134	95	101	78	113	111	80	100	78	80	123	91	67	64	112	54	2	128	101	143	64	32	73	68	91	78	129	53	147
RA075	121	84	4	112	5	134	91	136	7	137	6	4	151	73	125	79	135	136	91	127	134	95	101	78	113	111	80	100	78	80	123	91	67	64	112	54	2	128	101	143	64	32	73	68	91	78	129	53	147
RA011	121	84	4	112	5	134	91	136	7	137	6	706	90	73	125	79	135	136	91	127	134	95	101	78	113	111	80	100	78	80	123	91	67	64	1345	54	2	128	476	143	64	32	73	68	91	78	129	53	147
RA031	121	84	4	112	5	134	91	136	7	137	6	4	90	73	125	79	135	136	91	127	134	95	101	78	113	111	80	100	78	80	123	91	67	64	112	54	2	128	101	143	64	32	73	68	91	78	129	53	147
RA018	121	84	4	112	5	134	91	136	7	137	6	4	151	73	125	79	135	136	91	127	134	95	101	78	113	111	80	100	78	80	123	91	67	64	112	54	2	128	101	143	64	32	73	68	91	78	129	53	147
RA013	121	84	4	112	5	134	91	136	7	137	6	706	90	73	125	79	135	136	91	127	134	95	101	78	113	111	80	100	78	80	123	91	67	64	1345	54	2	128	476	143	64	32	73	68	91	78	129	53	147
RA033	121	84	4	112	5	134	91	136	7	137	6	4	90	73	222	79	135	136	91	127	134	95	101	78	113	111	80	100	78	80	123	91	67	64	112	54	2	128	101	143	64	32	73	68	91	78	129	53	147
RA366	121	84	4	112	5	134	91	136	7	137	6	4	90	73	125	79	135	136	91	127	134	95	101	78	113	111	80	100	78	80	123	91	67	64	112	54	2	128	101	143	64	32	73	68	91	78	129	53	147
RA360	121	84	4	112	5	134	91	136	7	137	6	4	90	73	125	79	135	136	91	127	134	95	101	78	113	111	80	100	78	80	123	91	67	64	1345	54	2	128	476	143	64	32	73	68	91	78	129	53	147
RA316	121	84	4	112	5	134	91	136	7	137	6	4	90	366	125	79	135	136	91	127	134	95	101	78	113	111	80	100	78	80	123	91	67	64	112	54	2	128	101	143	64	32	73	68	91	1851	129	53	147
EcHV0701	121	84	4	112	5	134	91	136	7	137	6	4	90	73	125	79	135	136	91	127	134	95	101	78	113	111	80	100	78	80	123	91	67	64	112	54	2	128	101	143	64	32	73	68	91	78	129	53	147
EcHV0694	121	84	4	112	5	134	91	136	7	137	6	4	90	73	125	79	135	136	91	127	134	218	101	78	113	111	80	100	78	80	123	91	67	64	112	54	2	128	101	143	64	32	73	68	91	78	129	53	147
EcHV0734	121	84	4	112	5	134	91	136	7	137	6	4	90	73	222	79	135	136	91	5362	134	95	101	78	113	111	80	100	78	80	123	91	410	64	112	54	2	5565	101	143	64	32	73	68	91	78	129	53	147
EcHV0697	121	84	1726	112	5	134	91	136	7	137	6	4	90	73	125	79	135	136	91	127	134	95	101	78	113	111	80	100	78	80	123	91	67	64	112	54	2	128	101	143	64	32	73	68	91	78	129	53	147
EcHV0716	121	84	4	112	5	134	91	136	7	137	6	4	90	73	125	79	135	136	91	127	134	95	101	78	113	111	80	100	78	80	123	91	67	64	112	54	2	128	101	143	64	32	73	68	91	78	129	53	147
EcHV0766	121	84	4	112	5	134	91	136	7	137	6	4	90	73	125	79	135	136	91	127	134	95	101	78	113	111	80	100	78	80	123	91	67	64	112	54	2	128	101	143	64	32	73	1744	91	78	129	53	147
EcHV0770	6406	84	4	112	5	6584	91	136	7	137	6	4	90	73	125	79	135	136	91	127	134	218	101	78	113	111	80	100	78	80	123	2934	67	64	112	54	2	128	101	143	64	32	73	68	91	78	129	53	6981
EcHV0787	121	84	4	112	5	134	91	136	7	137	6	4	90	73	125	79	135	136	91	127	134	95	488	78	113	111	80	100	78	80	2249	91	67	64	112	54	2	128	101	143	64	32	73	68	91	78	129	53	147
EcHV0845	121	84	1726	112	5	134	91	136	7	137	6	4	90	73	125	79	135	136	91	127	134	95	101	78	113	111	80	100	78	80	123	91	67	64	112	54	2	128	101	143	64	32	73	68	91	78	129	53	147
EcLA0329	121	84	4	112	5	134	91	136	7	137	6	4	90	73	125	79	135	136	91	127	134	95	101	78	113	111	80	1626	78	80	123	91	67	64	112	54	2	128	101	143	64	32	73	68	91	78	129	53	147
EcLA0317	121	84	4	112	5	134	91	136	7	137	6	4	90	73	125	79	135	136	91	127	134	95	101	78	113	111	80	100	78	80	123	91	67	64	112	54	2	128	101	143	64	32	73	68	91	78	129	53	147
EcLA0442	121	84	4	112	5	134	91	136	7	137	6	4	90	73	125	79	135	136	91	127	134	95	101	78	113	111	80	100	78	80	123	91	67	64	112	54	2	128	101	143	64	32	73	68	91	78	129	53	147
EcHV0795	121	84	4	112	5	134	91	136	7	137	6	4	90	73	125	79	135	136	91	127	134	95	101	78	113	111	80	100	78	80	123	91	67	64	112	54	2	128	101	143	64	32	73	68	91	78	129	53	147
EcLA0440	121	84	4	112	5	134	91	136	7	137	6	4	90	73	222	79	135	136	91	127	134	95	101	78	113	111	80	100	78	80	123	91	67	64	112	54	2	128	101	143	64	32	73	68	91	78	129	53	147
EcNY0501	121	84	4	112	5	134	492	136	7	137	6	4	90	73	125	79	135	136	91	127	134	95	101	78	113	111	80	100	78	80	123	91	67	64	112	54	2	128	101	143	64	32	73	1745	91	78	129	53	147
EcLA0476	121	84	4	112	5	134	91	136	7	137	6	4	90	73	222	79	135	136	91	127	134	95	101	78	113	111	80	100	78	80	123	91	67	64	112	54	2	128	101	143	64	32	73	68	91	78	129	53	147
EcLA0477	121	84	4	112	5	134	91	136	7	137	6	4	90	73	125	79	135	136	91	127	134	95	101	78	113	111	80	100	78	80	123	91	67	64	112	54	2	128	101	143	64	32	73	68	91	78	129	53	147
EcNY0422	121	84	4	112	5	134	91	136	7	137	6	4	90	73	125	79	135	136	91	127	134	95	101	78	113	111	80	100	78	80	123	91	67	64	112	54	2	128	101	6730	64	32	73	68	91	78	129	53	147
RA371	121	84	4	112	5	134	91	136	7	137	6	4	90	366	125	79	135	136	91	127	134	95	101	78	113	111	80	100	78	80	123	91	67	64	112	54	2	128	101	143	64	32	73	68	91	1851	129	53	147
RA307	121	84	4	112	5	134	91	136	7	137	472	4	90	73	125	79	135	136	91	127	650	95	101	78	113	111	80	100	78	80	123	91	67	64	112	54	2	128	101	143	64	32	808	68	91	78	129	53	147
RA010	121	84	4	112	5	134	91	136	7	137	6	4	90	73	125	79	135	136	91	127	134	95	101	78	113	111	80	100	78	80	123	91	67	64	112	54	2	128	101	143	64	32	73	68	91	78	129	53	147
RA005	121	84	4	112	5	134	91	136	7	137	6	4	90	73	125	79	135	136	91	127	134	95	101	78	113	111	80	100	78	80	123	91	67	64	112	54	2	128	101	143	64	32	73	68	91	78	129	53	147
RA009	121	84	4	112	5	134	91	136	7	137	6	4	90	73	125	79	135	136	91	127	134	95	101	78	113	111	80	100	78	80	123	91	67	64	112	54	2	128	101	143	64	32	73	68	91	78	129	53	147
RA003	121	84	4	112	5	134	91	136	7	137	6	4	151	73	125	79	135	136	91	127	134	95	101	78	113	111	80	100	78	80	123	91	67	64	112	54	2	128	101	143	64	32	73	68	91	78	129	53	147
RA008	121	84	4	112	5	134	91	136	7	137	6	4	90	73	125	79	135	136	91	127	134	95	101	78	113	111	80	100	78	80	123	91	67	64	112	54	2	128	101	143	64	32	73	68	91	78	129	53	147
ST131-H30, 4-4 (0Q)	121	84	4	112	5	134	91	136	7	137	6	4	90	73	125	79	135	136	91	127	134	95	101	78	113	111	80	100	78	80	123	91	67	64	112	54	756	128	101	143	64	32	486	68	91	78	129	53	147
[truncated: 994 more columns]
