# Supplementary material for: Clonal and resistance profiles of fluoroquinolone-resistant uropathogenic Escherichia coli in countries with different practices of antibiotic prescription
Source: Front Microbiol. 2024 Oct 2;15:1446818. doi: 10.3389/fmicb.2024.1446818 (PMC11479919; doi:10.3389/fmicb.2024.1446818)
Supplement: Supplementary file 4 [file Data_Sheet_2.xlsx]

## Sheet: Sheet1
Supplementary Data_S2: wgMLST gene description
Scheme name	Locus	Locus tag	Description
wgMLST	AEJV01_03887	-	hypothetical protein
wgMLST	b0001	thrL	thr operon leader peptide
wgMLST	b0002	thrA	Bifunctional aspartokinase/homoserine dehydrogenase 1
wgMLST	b0003	thrB	homoserine kinase
wgMLST	b0004	thrC	L-threonine synthase
wgMLST	b0005	yaaX	DUF2502 family putative periplasmic protein
wgMLST	b0006	yaaA	peroxide resistance protein, lowers intracellular iron
wgMLST	b0008	talB	transaldolase B
wgMLST	b0009	mog	molybdochelatase incorporating molybdenum into molybdopterin
wgMLST	b0010	satP	succinate-acetate transporter
wgMLST	b0011	yaaW	UPF0174 family protein
wgMLST	b0013	yaaI	UPF0412 family protein
wgMLST	b0014	dnaK	chaperone Hsp70, with co-chaperone DnaJ
wgMLST	b0015	dnaJ	chaperone Hsp40, DnaK co-chaperone
wgMLST	b0018	mokC	regulatory protein for HokC, overlaps CDS of hokC
wgMLST	b0019	nhaA	sodium-proton antiporter
wgMLST	b0020	nhaR	transcriptional activator of nhaA
wgMLST	b0023	rpsT	30S ribosomal subunit protein S20
wgMLST	b0024	yaaY	uncharacterized protein
wgMLST	b0025	ribF	bifunctional riboflavin kinase/FAD synthetase
wgMLST	b0026	ileS	isoleucyl-tRNA synthetase
wgMLST	b0027	lspA	prolipoprotein signal peptidase (signal peptidase II)
wgMLST	b0028	fkpB	FKBP-type peptidyl-prolyl cis-trans isomerase (rotamase)
wgMLST	b0029	ispH	4-hydroxy-3-methylbut-2-enyl diphosphate reductase, 4Fe-4S protein
wgMLST	b0030	rihC	ribonucleoside hydrolase 3
wgMLST	b0031	dapB	dihydrodipicolinate reductase
wgMLST	b0032	carA	carbamoyl phosphate synthetase small subunit, glutamine amidotransferase
wgMLST	b0033	carB	carbamoyl-phosphate synthase large subunit
wgMLST	b0034	caiF	cai operon transcriptional activator
wgMLST	b0035	caiE	stimulator of CaiD and CaiB enzyme activities
wgMLST	b0036	caiD	carnitinyl-CoA dehydratase
wgMLST	b0037	caiC	putative crotonobetaine/carnitine-CoA ligase
wgMLST	b0039	caiA	crotonobetaine reductase subunit II, FAD-binding
wgMLST	b0040	caiT	putative transporter
wgMLST	b0041	fixA	anaerobic carnitine reduction putative electron transfer flavoprotein subunit
wgMLST	b0042	fixB	putative electron transfer flavoprotein, NAD/FAD-binding domain and ETFP adenine nucleotide-binding domain-like protein
wgMLST	b0043	fixC	putative oxidoreductase
wgMLST	b0044	fixX	putative 4Fe-4S ferredoxin-type protein
wgMLST	b0046	kefF	potassium-efflux system ancillary protein for KefC, glutathione-regulated; quinone oxidoreductase, FMN-dependent
wgMLST	b0047	kefC	potassium:proton antiporter
wgMLST	b0048	folA	dihydrofolate reductase
wgMLST	b0050	apaG	protein associated with Co2+ and Mg2+ efflux
wgMLST	b0051	rsmA	16S rRNA m(6)A1518, m(6)A1519 dimethyltransferase, SAM-dependent
wgMLST	b0052	pdxA	4-hydroxy-L-threonine phosphate dehydrogenase, NAD-dependent
wgMLST	b0053	surA	peptidyl-prolyl cis-trans isomerase (PPIase)
wgMLST	b0054	lptD	LPS assembly OM complex LptDE, beta-barrel component
wgMLST	b0055	djlA	membrane-anchored DnaK co-chaperone, DNA-binding protein
wgMLST	b0058	rluA	dual specificity 23S rRNA pseudouridine(746), tRNA pseudouridine(32) synthase, SAM-dependent
wgMLST	b0059	rapA	RNA polymerase remodeling/recycling factor ATPase; RNA polymerase-associated, ATP-dependent RNA translocase
wgMLST	b0060	polB	DNA polymerase II
wgMLST	b0062	araA	L-arabinose isomerase
wgMLST	b0063	araB	L-ribulokinase
wgMLST	b0065	yabI	DedA family inner membrane protein
wgMLST	b0066	thiQ	thiamine, thiamine pyrophosphate ABC transporter ATPase; ThiBPQ thiamine, thiamine pyrophosphate importer
wgMLST	b0067	thiP	thiamine, thiamine pyrophosphate ABC transporter permease; ThiBPQ thiamine, thiamine pyrophosphate importer
wgMLST	b0068	thiB	thiamine-, thiamine pyrophosphate-, thiamine monophosphate-binding ABC transporter periplasmic protein; ThiBPQ thiamine, thiamine pyrophosphate importer
wgMLST	b0071	leuD	3-isopropylmalate dehydratase small subunit
wgMLST	b0072	leuC	3-isopropylmalate dehydratase large subunit
wgMLST	b0073	leuB	3-isopropylmalate dehydrogenase, NAD(+)-dependent
wgMLST	b0074	leuA	2-isopropylmalate synthase
wgMLST	b0075	leuL	leu operon leader peptide
wgMLST	b0076	leuO	global transcription factor
wgMLST	b0077	ilvI	acetolactate synthase 3 large subunit
wgMLST	b0078	ilvH	acetolactate synthase 3, small subunit, valine-sensitive
wgMLST	b0080	cra	transcriptional repressor-activator for carbon metabolism
wgMLST	b0081	mraZ	RsmH methytransferase inhibitor
wgMLST	b0082	rsmH	16S rRNA m(4)C1402 methyltransferase, SAM-dependent
wgMLST	b0083	ftsL	membrane bound cell division protein at septum containing leucine zipper motif
wgMLST	b0084	ftsI	transpeptidase involved in septal peptidoglycan synthesis (penicillin-binding protein 3)
wgMLST	b0085	murE	UDP-N-acetylmuramoyl-L-alanyl-D-glutamate:meso-diaminopimelate ligase
wgMLST	b0086	murF	UDP-N-acetylmuramoyl-tripeptide:D-alanyl-D-alanine ligase
wgMLST	b0087	mraY	phospho-N-acetylmuramoyl-pentapeptide transferase
wgMLST	b0088	murD	UDP-N-acetylmuramoyl-L-alanine:D-glutamate ligase
wgMLST	b0089	ftsW	lipid II flippase; integral membrane protein involved in stabilizing FstZ ring during cell division
wgMLST	b0090	murG	N-acetylglucosaminyl transferase
wgMLST	b0091	murC	UDP-N-acetylmuramate:L-alanine ligase
wgMLST	b0092	ddlB	D-alanine:D-alanine ligase
wgMLST	b0093	ftsQ	divisome assembly protein, membrane anchored protein involved in growth of wall at septum
wgMLST	b0094	ftsA	ATP-binding cell division protein involved in recruitment of FtsK to Z ring
wgMLST	b0095	ftsZ	GTP-binding tubulin-like cell division protein
wgMLST	b0096	lpxC	UDP-3-O-acyl N-acetylglucosamine deacetylase
wgMLST	b0097	secM	regulator of secA translation
wgMLST	b0098	secA	preprotein translocase subunit, ATPase
wgMLST	b0101	yacG	DNA gyrase inhibitor
wgMLST	b0102	zapD	FtsZ stabilizer
wgMLST	b0103	coaE	dephospho-CoA kinase
wgMLST	b0104	guaC	GMP reductase
wgMLST	b0106	hofC	assembly protein in type IV pilin biogenesis, transmembrane protein
wgMLST	b0108	ppdD	putative prepilin peptidase-dependent pilin
wgMLST	b0109	nadC	quinolinate phosphoribosyltransferase
wgMLST	b0110	ampD	1,6-anhydro-N-acetylmuramyl-L-alanine amidase, Zn-dependent; murein amidase
wgMLST	b0111	ampE	ampicillin resistance inner membrane protein; putative signaling protein in beta-lactamase regulation
wgMLST	b0112	aroP	aromatic amino acid transporter
wgMLST	b0113	pdhR	pyruvate dehydrogenase complex repressor; autorepressor
wgMLST	b0114	aceE	pyruvate dehydrogenase, decarboxylase component E1, thiamine triphosphate-binding
wgMLST	b0115	aceF	pyruvate dehydrogenase, dihydrolipoyltransacetylase component E2
wgMLST	b0116	lpd	lipoamide dehydrogenase, E3 component is part of three enzyme complexes
wgMLST	b0118	acnB	bifunctional aconitate hydratase 2/2-methylisocitrate dehydratase
wgMLST	b0119	yacL	UPF0231 family protein
wgMLST	b0120	speD	S-adenosylmethionine decarboxylase
wgMLST	b0121	speE	spermidine synthase (putrescine aminopropyltransferase)
wgMLST	b0122	yacC	PulS_OutS family protein
wgMLST	b0123	cueO	multicopper oxidase (laccase)
wgMLST	b0125	hpt	hypoxanthine phosphoribosyltransferase
wgMLST	b0126	can	carbonic anhydrase
wgMLST	b0127	yadG	putative ABC superfamily transporter ATP-binding subunit
wgMLST	b0128	yadH	inner membrane putative ABC superfamily transporter permease
wgMLST	b0129	yadI	putative PTS Enzyme IIA
wgMLST	b0130	yadE	putative polysaccharide deacetylase lipoprotein
wgMLST	b0131	panD	aspartate 1-decarboxylase
wgMLST	b0133	panC	pantothenate synthetase
wgMLST	b0134	panB	3-methyl-2-oxobutanoate hydroxymethyltransferase
wgMLST	b0142	folK	2-amino-4-hydroxy-6-hydroxymethyldihyropteridine pyrophosphokinase
wgMLST	b0143	pcnB	poly(A) polymerase
wgMLST	b0144	gluQ	glutamyl-Q tRNA(Asp) synthetase
wgMLST	b0145	dksA	transcriptional regulator of rRNA transcription, DnaK suppressor protein
wgMLST	b0146	sfsA	sugar fermentation stimulation protein A
wgMLST	b0147	ligT	2'-5' RNA ligase
wgMLST	b0148	hrpB	putative ATP-dependent helicase
wgMLST	b0149	mrcB	fused glycosyl transferase and transpeptidase
wgMLST	b0151	fhuC	iron-hydroxamate transporter subunit
wgMLST	b0152	fhuD	iron-hydroxamate transporter subunit
wgMLST	b0153	fhuB	fused iron-hydroxamate transporter subunits of ABC superfamily: membrane components
wgMLST	b0154	hemL	glutamate-1-semialdehyde aminotransferase (aminomutase)
wgMLST	b0155	clcA	H(+)/Cl(-) exchange transporter
wgMLST	b0156	erpA	iron-sulfur cluster insertion protein
wgMLST	b0157	yadS	UPF0126 family inner membrane protein
wgMLST	b0158	btuF	vitamin B12 transporter subunit: periplasmic-binding component of ABC superfamily
wgMLST	b0159	mtn	5'-methylthioadenosine/S-adenosylhomocysteine nucleosidase
wgMLST	b0161	degP	serine endoprotease (protease Do), membrane-associated
wgMLST	b0162	cdaR	carbohydrate diacid regulon transcriptional regulator; autoregulator
wgMLST	b0163	yaeH	UPF0325 family protein
wgMLST	b0166	dapD	2,3,4,5-tetrahydropyridine-2-carboxylate N-succinyltransferase
wgMLST	b0167	glnD	uridylyltransferase
wgMLST	b0168	map	methionine aminopeptidase
wgMLST	b0169	rpsB	30S ribosomal subunit protein S2
wgMLST	b0170	tsf	translation elongation factor EF-Ts
wgMLST	b0171	pyrH	uridylate kinase
wgMLST	b0172	frr	ribosome recycling factor
wgMLST	b0173	dxr	1-deoxy-D-xylulose 5-phosphate reductoisomerase
wgMLST	b0174	ispU	undecaprenyl pyrophosphate synthase
wgMLST	b0175	cdsA	CDP-diglyceride synthase
wgMLST	b0176	rseP	inner membrane zinc RIP metalloprotease; RpoE activator, by degrading RseA; cleaved signal peptide endoprotease
wgMLST	b0177	bamA	BamABCDE complex OM biogenesis outer membrane pore-forming assembly factor
wgMLST	b0178	skp	periplasmic chaperone
wgMLST	b0179	lpxD	UDP-3-O-(3-hydroxymyristoyl)-glucosamine N-acyltransferase
wgMLST	b0180	fabZ	(3R)-hydroxymyristol acyl carrier protein dehydratase
wgMLST	b0181	lpxA	UDP-N-acetylglucosamine acetyltransferase
wgMLST	b0182	lpxB	tetraacyldisaccharide-1-P synthase
wgMLST	b0183	rnhB	ribonuclease HII, degrades RNA of DNA-RNA hybrids
wgMLST	b0184	dnaE	DNA polymerase III alpha subunit
wgMLST	b0185	accA	acetyl-CoA carboxylase, carboxytransferase, alpha subunit
wgMLST	b0187	yaeR	putative lyase
wgMLST	b0189	rof	modulator of Rho-dependent transcription termination
wgMLST	b0190	yaeQ	PDDEXK superfamily protein
wgMLST	b0191	arfB	alternative stalled-ribosome rescue factor B; peptidyl-tRNA hydrolase, ribosome-attached
wgMLST	b0192	nlpE	lipoprotein involved with copper homeostasis and adhesion
wgMLST	b0194	proS	prolyl-tRNA synthetase
wgMLST	b0195	tsaA	tRNA-Thr(GGU) m(6)t(6)A37 methyltransferase, SAM-dependent
wgMLST	b0196	rcsF	putative outer membrane protein
wgMLST	b0197	metQ	DL-methionine transporter subunit
wgMLST	b0198	metI	DL-methionine transporter subunit
wgMLST	b0199	metN	DL-methionine transporter subunit
wgMLST	b0209	yafD	endo/exonuclease/phosphatase family protein
wgMLST	b0211	mltD	putative membrane-bound lytic murein transglycosylase D
wgMLST	b0212	gloB	hydroxyacylglutathione hydrolase
wgMLST	b0213	yafS	putative S-adenosyl-L-methionine-dependent methyltransferase
wgMLST	b0214	rnhA	ribonuclease HI, degrades RNA of DNA-RNA hybrids
wgMLST	b0215	dnaQ	DNA polymerase III epsilon subunit
wgMLST	b0220	ivy	inhibitor of c-type lysozyme, periplasmic
wgMLST	b0221	fadE	acyl coenzyme A dehydrogenase
wgMLST	b0222	gmhA	D-sedoheptulose 7-phosphate isomerase
wgMLST	b0223	yafJ	putative amidotransfease
wgMLST	b0224	yafK	L,D-transpeptidase-related protein
wgMLST	b0231	dinB	DNA polymerase IV
wgMLST	b0234	yafP	putative acyl-CoA transferase
wgMLST	b0237	pepD	aminoacyl-histidine dipeptidase (peptidase D)
wgMLST	b0238	gpt	xanthine phosphoribosyltransferase; xanthine-guanine phosphoribosyltransferase
wgMLST	b0239	frsA	fermentation-respiration switch protein; PTS Enzyme IIA(Glc)-binding protein; pNP-butyrate esterase activity
wgMLST	b0241	phoE	outer membrane phosphoporin protein E
wgMLST	b0242	proB	gamma-glutamate kinase
wgMLST	b0243	proA	gamma-glutamylphosphate reductase
wgMLST	b0366	tauB	taurine transporter subunit
wgMLST	b0367	tauC	taurine transporter subunit
wgMLST	b0368	tauD	taurine dioxygenase, 2-oxoglutarate-dependent
wgMLST	b0369	hemB	5-aminolevulinate dehydratase (porphobilinogen synthase)
wgMLST	b0375	yaiV	putative transcriptional regulator
wgMLST	b0376	ampH	D-alanyl-D-alanine-carboxypeptidase/endopeptidase; penicillin-binding protein; weak beta-lactamase
wgMLST	b0377	sbmA	microcin B17 transporter
wgMLST	b0378	yaiW	putative lipoprotein
wgMLST	b0379	yaiY	DUF2755 family inner membrane protein
wgMLST	b0380	yaiZ	DUF2754 family putative inner membrane protein
wgMLST	b0381	ddlA	D-alanine-D-alanine ligase A
wgMLST	b0382	iraP	anti-RssB factor, RpoS stabilzer during Pi starvation; anti-adapter protein
wgMLST	b0383	phoA	bacterial alkaline phosphatase
wgMLST	b0384	psiF	PsiF family protein
wgMLST	b0386	proC	pyrroline-5-carboxylate reductase, NAD(P)-binding
wgMLST	b0388	aroL	shikimate kinase II
wgMLST	b0389	yaiA	OxyR-regulated conserved protein
wgMLST	b0390	aroM	AroM family protein
wgMLST	b0391	yaiE	UPF0345 family protein
wgMLST	b0393	rdgC	nucleoid-associated ssDNA and dsDNA binding protein; competitive inhibitor of RecA function
wgMLST	b0394	mak	manno(fructo)kinase
wgMLST	b0397	sbcC	exonuclease, dsDNA, ATP-dependent
wgMLST	b0398	sbcD	exonuclease, dsDNA, ATP-dependent
wgMLST	b0399	phoB	response regulator in two-component regulatory system with PhoR (or CreC)
wgMLST	b0400	phoR	sensory histidine kinase in two-component regulatory system with PhoB
wgMLST	b0401	brnQ	branched-chain amino acid transport system 2 carrier protein; LIV-II transport system for Ile, Leu, and Val
wgMLST	b0402	proY	proline-specific permease
wgMLST	b0403	malZ	maltodextrin glucosidase
wgMLST	b0404	acpH	acyl carrier protein (ACP) phosphodiesterase; ACP hydrolyase
wgMLST	b0405	queA	S-adenosylmethionine:tRNA ribosyltransferase-isomerase
wgMLST	b0406	tgt	tRNA-guanine transglycosylase
wgMLST	b0407	yajC	SecYEG protein translocase auxillary subunit
wgMLST	b0408	secD	SecYEG protein translocase auxillary subunit
wgMLST	b0409	secF	SecYEG protein translocase auxillary subunit
wgMLST	b0410	yajD	HNH nuclease family protein
wgMLST	b0411	tsx	nucleoside channel, receptor of phage T6 and colicin K
wgMLST	b0413	nrdR	Nrd regulon repressor
wgMLST	b0414	ribD	fused diaminohydroxyphosphoribosylaminopyrimidine deaminase and 5-amino-6-(5-phosphoribosylamino) uracil reductase
wgMLST	b0415	ribE	riboflavin synthase beta chain
wgMLST	b0416	nusB	transcription antitermination protein
wgMLST	b0417	thiL	thiamine monophosphate kinase
wgMLST	b0419	yajO	2-carboxybenzaldehyde reductase
wgMLST	b0420	dxs	1-deoxyxylulose-5-phosphate synthase, thiamine triphosphate-binding, FAD-requiring
wgMLST	b0421	ispA	geranyltranstransferase
wgMLST	b0422	xseB	exonuclease VII small subunit
wgMLST	b0423	thiI	tRNA s(4)U8 sulfurtransferase
wgMLST	b0424	yajL	oxidative-stress-resistance chaperone
wgMLST	b0425	panE	2-dehydropantoate reductase, NADPH-specific
wgMLST	b0426	yajQ	phage Phi6 host factor, ATP/GTP binding protein
wgMLST	b0428	cyoE	protoheme IX farnesyltransferase
wgMLST	b0429	cyoD	cytochrome o ubiquinol oxidase subunit IV
wgMLST	b0430	cyoC	cytochrome o ubiquinol oxidase subunit III
wgMLST	b0431	cyoB	cytochrome o ubiquinol oxidase subunit I
wgMLST	b0433	ampG	muropeptide transporter
wgMLST	b0434	yajG	putative lipoprotein
wgMLST	b0435	bolA	stationary-phase morphogene, transcriptional repressor for mreB; also regulator for dacA, dacC, and ampC
wgMLST	b0436	tig	peptidyl-prolyl cis/trans isomerase (trigger factor)
wgMLST	b0437	clpP	proteolytic subunit of ClpA-ClpP and ClpX-ClpP ATP-dependent serine proteases
wgMLST	b0438	clpX	ATPase and specificity subunit of ClpX-ClpP ATP-dependent serine protease
wgMLST	b0439	lon	DNA-binding ATP-dependent protease La
wgMLST	b0441	ppiD	periplasmic folding chaperone, has an inactive PPIase domain
wgMLST	b0443	fadM	long-chain acyl-CoA thioesterase III
wgMLST	b0444	queC	7-cyano-7-deazaguanine (preQ0) synthase; queuosine biosynthesis
wgMLST	b0445	ybaE	putative ABC superfamily transporter periplasmic-binding protein
wgMLST	b0446	cof	thiamine pyrimidine pyrophosphate hydrolase; HMP-PP phosphatase
wgMLST	b0447	ybaO	putative DNA-binding transcriptional regulator
wgMLST	b0448	mdlA	putative multidrug transporter subunit of ABC superfamily, ATP-binding component
wgMLST	b0449	mdlB	putative multidrug transporter subunit of ABC superfamily, ATP-binding component
wgMLST	b0451	amtB	ammonium transporter
wgMLST	b0452	tesB	acyl-CoA thioesterase 2
wgMLST	b0453	ybaY	outer membrane lipoprotein
wgMLST	b0454	ybaZ	excision repair protein, alkyltransferase-like protein ATL
wgMLST	b0456	ybaA	DUF1428 family protein
wgMLST	b0457	ylaB	putative membrane-anchored cyclic-di-GMP phosphodiesterase
wgMLST	b0458	ylaC	DUF1449 family inner membrane protein
wgMLST	b0459	maa	maltose O-acetyltransferase
wgMLST	b0460	hha	modulator of gene expression, with H-NS
wgMLST	b0461	tomB	Hha toxicity attenuator; conjugation-related protein
wgMLST	b0462	acrB	multidrug efflux system protein
wgMLST	b0463	acrA	multidrug efflux system
wgMLST	b0464	acrR	transcriptional repressor
wgMLST	b0465	mscK	mechanosensitive channel protein, intermediate conductance, K+ regulated
wgMLST	b0467	priC	primosomal replication protein N''
wgMLST	b0468	ybaN	DUF454 family inner membrane protein
wgMLST	b0469	apt	adenine phosphoribosyltransferase
wgMLST	b0470	dnaX	DNA polymerase III/DNA elongation factor III, tau and gamma subunits
wgMLST	b0471	ybaB	DNA-binding protein, putative nucleoid-associated protein
wgMLST	b0472	recR	gap repair protein
wgMLST	b0473	htpG	protein refolding molecular co-chaperone Hsp90, Hsp70-dependent; heat-shock protein; ATPase
wgMLST	b0474	adk	adenylate kinase
wgMLST	b0475	hemH	ferrochelatase
wgMLST	b0477	gsk	inosine/guanosine kinase
wgMLST	b0478	ybaL	inner membrane putative NAD(P)-binding transporter
wgMLST	b0481	ybaK	Cys-tRNA(Pro)/Cys-tRNA(Cys) deacylase
wgMLST	b0482	ybaP	TraB family protein
wgMLST	b0484	copA	copper transporter
wgMLST	b0485	glsA	glutaminase 1
wgMLST	b0486	ybaT	putative amino acid transporter
wgMLST	b0487	cueR	copper-responsive regulon transcriptional regulator
wgMLST	b0489	qmcA	PHB domain membrane-anchored putative protease
wgMLST	b0490	fetA	iron exporter, ATP-binding subunit, ABC transporter FetAB subunit; peroxide resistance protein
wgMLST	b0491	fetB	iron exporter permease subunit, ABC transporter FetAB; peroxide resistance protein
wgMLST	b0492	ybbN	DnaK co-chaperone, thioredoxin-like protein
wgMLST	b0493	ybbO	putative oxidoreductase
wgMLST	b0494	tesA	multifunctional acyl-CoA thioesterase 1; protease I; lysophospholipase L1
wgMLST	b0495	ybbA	putative ABC superfamily transporter ATP-binding subunit
wgMLST	b0496	ybbP	putative ABC transporter permease
wgMLST	b0503	mnmH	tRNA 2-selenouridine synthase, selenophosphate-dependent
wgMLST	b0521	ybcF	putative carbonate kinase
wgMLST	b0522	purK	N5-carboxyaminoimidazole ribonucleotide synthase
wgMLST	b0523	purE	N5-carboxyaminoimidazole ribonucleotide mutase
wgMLST	b0524	lpxH	UDP-2,3-diacylglucosamine pyrophosphohydrolase
wgMLST	b0526	cysS	cysteinyl-tRNA synthetase
wgMLST	b0528	ybcJ	ribosome-associated protein; putative RNA-binding protein
wgMLST	b0529	folD	bifunctional 5,10-methylene-tetrahydrofolate dehydrogenase/5,10-methylene-tetrahydrofolate cyclohydrolase
wgMLST	b0571	cusR	response regulator in two-component regulatory system with CusS
wgMLST	b0577	ybdG	mechanosensitive channel protein, miniconductance
wgMLST	b0578	nfsB	dihydropteridine reductase, NAD(P)H-dependent, oxygen-insensitive
wgMLST	b0580	ybdJ	DUF1158 family putative inner membrane protein
wgMLST	b0592	fepB	iron-enterobactin transporter subunit
wgMLST	b0593	entC	isochorismate synthase 1
wgMLST	b0594	entE	2,3-dihydroxybenzoate-AMP ligase component of enterobactin synthase multienzyme complex
wgMLST	b0596	entA	2,3-dihydro-2,3-dihydroxybenzoate dehydrogenase
wgMLST	b0597	entH	enterobactin synthesis proofreading thioesterase
wgMLST	b0599	ybdH	putative oxidoreductase
wgMLST	b0600	ybdL	methionine aminotransferase, PLP-dependent
wgMLST	b0605	ahpC	alkyl hydroperoxide reductase, C22 subunit
wgMLST	b0606	ahpF	alkyl hydroperoxide reductase, F52a subunit, FAD/NAD(P)-binding
wgMLST	b0607	uspG	universal stress protein UP12
wgMLST	b0610	rnk	regulator of nucleoside diphosphate kinase
wgMLST	b0611	rna	ribonuclease I
wgMLST	b0612	citT	citrate:succinate antiporter
wgMLST	b0613	citG	2-(5''-triphosphoribosyl)-3'-dephosphocoenzyme-A synthase
wgMLST	b0614	citX	apo-citrate lyase phosphoribosyl-dephospho-CoA transferase
wgMLST	b0615	citF	citrate lyase, citrate-ACP transferase (alpha) subunit
wgMLST	b0616	citE	citrate lyase, citryl-ACP lyase (beta) subunit
wgMLST	b0617	citD	citrate lyase, acyl carrier (gamma) subunit
wgMLST	b0624	flc	fluoride efflux channel, dual topology membrane protein
wgMLST	b0627	tatE	TatABCE protein translocation system subunit
wgMLST	b0628	lipA	lipoate synthase
wgMLST	b0630	lipB	octanoyltransferase; octanoyl-[ACP]:protein N-octanoyltransferase
wgMLST	b0631	ybeD	UPF0250 family protein
wgMLST	b0632	dacA	D-alanyl-D-alanine carboxypeptidase (penicillin-binding protein 5)
wgMLST	b0633	rlpA	septal ring protein, suppressor of prc, minor lipoprotein
wgMLST	b0634	mrdB	cell wall shape-determining protein
wgMLST	b0635	mrdA	transpeptidase involved in peptidoglycan synthesis (penicillin-binding protein 2)
wgMLST	b0636	rlmH	23S rRNA m(3)Psi1915 pseudouridine methyltransferase, SAM-dependent
wgMLST	b0637	rsfS	ribosomal silencing factor
wgMLST	b0638	cobC	putative alpha-ribazole-5'-P phosphatase
wgMLST	b0639	nadD	nicotinic acid mononucleotide adenylyltransferase, NAD(P)-dependent
wgMLST	b0640	holA	DNA polymerase III, delta subunit
wgMLST	b0641	lptE	LPS assembly OM complex LptDE, lipoprotein component
wgMLST	b0642	leuS	leucyl-tRNA synthetase
wgMLST	b0643	ybeL	DUF1451 family protein
wgMLST	b0651	rihA	ribonucleoside hydrolase 1
wgMLST	b0653	gltK	glutamate, aspartate ABC transporter permease subunit
wgMLST	b0654	gltJ	glutamate, aspartate ABC transporter permease subunit
wgMLST	b0655	gltI	glutamate, aspartate binding protein, periplasmic; part of GltJKLI ABC transporter
wgMLST	b0658	ybeX	putative ion transport
wgMLST	b0659	ybeY	ssRNA-specific endoribonuclease; co-endoribonuclease working with RNase R in 16S rRNA 3' end maturation and quality control; rRNA transcription antitermination factor
wgMLST	b0660	ybeZ	PhoH-like heat shock protein
wgMLST	b0661	miaB	tRNA-i(6)A37 methylthiotransferase
wgMLST	b0662	ubiF	2-octaprenyl-3-methyl-6-methoxy-1,4-benzoquinol oxygenase
wgMLST	b0674	asnB	asparagine synthetase B
wgMLST	b0675	umpH	UMP phosphatase
wgMLST	b0676	nagC	N-acetylglucosamine-inducible nag divergent operon transcriptional repressor
wgMLST	b0677	nagA	N-acetylglucosamine-6-phosphate deacetylase
wgMLST	b0678	nagB	glucosamine-6-phosphate deaminase
wgMLST	b0679	nagE	fused N-acetyl glucosamine specific PTS enzyme: IIC, IIB, and IIA components
wgMLST	b0680	glnS	glutamyl-tRNA synthetase
wgMLST	b0682	chiQ	chitosugar-induced verified lipoprotein
wgMLST	b0683	fur	ferric iron uptake regulon transcriptional repressor; autorepressor
wgMLST	b0684	fldA	flavodoxin 1
wgMLST	b0685	ybfE	LexA-regulated protein, CopB family
wgMLST	b0686	ybfF	acyl-CoA esterase
wgMLST	b0687	seqA	negative modulator of initiation of replication
wgMLST	b0688	pgm	phosphoglucomutase
wgMLST	b0694	kdpE	response regulator in two-component regulatory system with KdpD
wgMLST	b0695	kdpD	fused sensory histidine kinase in two-component regulatory system with KdpE: signal sensing protein
wgMLST	b0696	kdpC	potassium translocating ATPase, subunit C
wgMLST	b0697	kdpB	potassium translocating ATPase, subunit B
wgMLST	b0698	kdpA	potassium translocating ATPase, subunit A
wgMLST	b0699	ybfA	DUF2517 family protein
wgMLST	b0707	ybgA	DUF1722 family protein
wgMLST	b0708	phr	deoxyribodipyrimidine photolyase, FAD-binding
wgMLST	b0709	dtpD	dipeptide and tripeptide permease D
wgMLST	b0710	ybgI	NIF3 family metal-binding protein
wgMLST	b0711	ybgJ	putative allophanate hydrolase, subunit 1
wgMLST	b0712	ybgK	putative allophanate hydrolase, subunit 2
wgMLST	b0713	ybgL	UPF0271 family protein
wgMLST	b0714	nei	endonuclease VIII/5-formyluracil/5-hydroxymethyluracil DNA glycosylase
wgMLST	b0715	abrB	regulator of aidB expression; inner membrane protein
wgMLST	b0720	gltA	citrate synthase
wgMLST	b0721	sdhC	succinate dehydrogenase, membrane subunit, binds cytochrome b556
wgMLST	b0722	sdhD	succinate dehydrogenase, membrane subunit, binds cytochrome b556
wgMLST	b0724	sdhB	succinate dehydrogenase, FeS subunit
wgMLST	b0726	sucA	2-oxoglutarate decarboxylase, thiamine triphosphate-binding
wgMLST	b0727	sucB	dihydrolipoyltranssuccinase
wgMLST	b0728	sucC	succinyl-CoA synthetase, beta subunit
wgMLST	b0729	sucD	succinyl-CoA synthetase, NAD(P)-binding, alpha subunit
wgMLST	b0733	cydA	cytochrome d terminal oxidase, subunit I
wgMLST	b0734	cydB	cytochrome d terminal oxidase, subunit II
wgMLST	b0735	ybgE	putative inner membrane protein in cydABX-ybgE operon
wgMLST	b0736	ybgC	acyl-CoA thioester hydrolase
wgMLST	b0737	tolQ	membrane spanning protein in TolA-TolQ-TolR complex
wgMLST	b0738	tolR	membrane spanning protein in TolA-TolQ-TolR complex
wgMLST	b0739	tolA	membrane anchored protein in TolA-TolQ-TolR complex
wgMLST	b0740	tolB	periplasmic protein
wgMLST	b0741	pal	peptidoglycan-associated outer membrane lipoprotein
wgMLST	b0742	ybgF	periplasmic TolA-binding protein
wgMLST	b0751	pnuC	nicotinamide riboside transporter
wgMLST	b0753	ybgS	putative periplasmic protein
wgMLST	b0755	gpmA	phosphoglyceromutase 1
wgMLST	b0756	galM	aldose 1-epimerase; type-1 mutarotase
wgMLST	b0757	galK	galactokinase
wgMLST	b0758	galT	galactose-1-phosphate uridylyltransferase
wgMLST	b0759	galE	UDP-galactose-4-epimerase
wgMLST	b0760	modF	fused molybdate transporter subunits of ABC superfamily: ATP-binding components
wgMLST	b0761	modE	transcriptional repressor for the molybdenum transport operon modABC
wgMLST	b0762	acrZ	AcrAB-TolC efflux pump accessory protein, membrane-associated
wgMLST	b0763	modA	molybdate transporter subunit
wgMLST	b0764	modB	molybdate transporter subunit
wgMLST	b0765	modC	molybdate transporter subunit
wgMLST	b0767	pgl	6-phosphogluconolactonase
wgMLST	b0772	ybhC	acyl-CoA thioesterase, lipoprotein
wgMLST	b0773	ybhB	kinase inhibitor homolog, UPF0098 family
wgMLST	b0774	bioA	7,8-diaminopelargonic acid synthase, PLP-dependent
wgMLST	b0775	bioB	biotin synthase
wgMLST	b0776	bioF	8-amino-7-oxononanoate synthase
wgMLST	b0777	bioC	malonyl-ACP O-methyltransferase, SAM-dependent
wgMLST	b0778	bioD	dethiobiotin synthetase
wgMLST	b0779	uvrB	excinulease of nucleotide excision repair, DNA damage recognition component
wgMLST	b0780	ybhK	putative NAD(P)-binding transferase
wgMLST	b0781	moaA	molybdopterin biosynthesis protein A
wgMLST	b0782	moaB	inactive molybdopterin adenylyltransferase
wgMLST	b0783	moaC	molybdopterin biosynthesis, protein C
wgMLST	b0784	moaD	molybdopterin synthase, small subunit
wgMLST	b0785	moaE	molybdopterin synthase, large subunit
wgMLST	b0786	ybhL	UPF0005 family inner membrane protein
wgMLST	b0789	clsB	cardiolipin synthase 2
wgMLST	b0790	ybhP	endo/exonuclease/phosphatase family protein
wgMLST	b0791	ybhQ	inner membrane protein
wgMLST	b0792	ybhR	inner membrane putative ABC superfamily transporter permease
wgMLST	b0793	ybhS	inner membrane putative ABC superfamily transporter permease
wgMLST	b0794	ybhF	putative transporter subunit of ABC superfamily: ATP-binding component
wgMLST	b0795	ybhG	putative membrane fusion protein (MFP) component of efflux pump, membrane anchor
wgMLST	b0796	ybiH	DUF1956 domain-containing tetR family putative transcriptional regulator
wgMLST	b0799	dinG	ATP-dependent DNA helicase
wgMLST	b0800	ybiB	putative family 3 glycosyltransferase
wgMLST	b0801	ybiC	putative dehydrogenase
wgMLST	b0802	ybiJ	DUF1471 family putative periplasmic protein
wgMLST	b0803	ybiI	DksA-type zinc finger protein
wgMLST	b0804	ybiX	Fe(II)-dependent oxygenase superfamily protein
wgMLST	b0806	mcbA	colanic acid mucoidy stimulation protein
wgMLST	b0807	rlmF	23S rRNA m(6)A1618 methyltransferase, SAM-dependent
wgMLST	b0808	ybiO	mechanosensitive channel protein, intermediate conductance
wgMLST	b0809	glnQ	glutamine transporter subunit
wgMLST	b0810	glnP	glutamine transporter subunit
wgMLST	b0811	glnH	glutamine transporter subunit
wgMLST	b0812	dps	Fe-binding and storage protein; stress-inducible DNA-binding protetin
wgMLST	b0813	rhtA	threonine and homoserine efflux system
wgMLST	b0814	ompX	outer membrane protein X
wgMLST	b0815	ybiP	putative EptAB family phosphoethanolamine transferase, inner membrane protein
wgMLST	b0817	mntR	Mn(2+)-responsive manganese regulon transcriptional regulator
wgMLST	b0818	ybiR	putative transporter
wgMLST	b0819	ldtB	L,D-transpeptidase linking Lpp to murein
wgMLST	b0822	ybiV	sugar phosphatase; preference for fructose-1-P, ribose-5-P and glucose-6-P
wgMLST	b0823	ybiW	putative pyruvate formate lyase
wgMLST	b0824	ybiY	putative pyruvate formate lyase activating enzyme
wgMLST	b0826	moeB	molybdopterin synthase sulfurylase
wgMLST	b0827	moeA	molybdopterin molybdenumtransferase; molybdopterin biosynthesis protein
wgMLST	b0828	iaaA	Isoaspartyl peptidase
wgMLST	b0829	gsiA	glutathione transporter ATP-binding protein, ABC superfamily
wgMLST	b0830	gsiB	glutathione periplasmic binding protein, ABC superfamily transporter
wgMLST	b0831	gsiC	glutathione transporter, permease component, ABC superfamily
wgMLST	b0832	gsiD	glutathione transporter, permease component, ABC superfamily
wgMLST	b0835	rimO	ribosomal protein S12 methylthiotransferase; radical SAM superfamily
wgMLST	b0836	bssR	repressor of biofilm formation by indole transport regulation
wgMLST	b0840	deoR	deoxyribose-5-phosphate-inducible deoxyribose operon transcriptional repressor; repressor of nupG and tsx
wgMLST	b0841	ybjG	undecaprenyl pyrophosphate phosphatase
wgMLST	b0842	mdfA	multidrug efflux system protein
wgMLST	b0843	ybjH	uncharacterized protein
wgMLST	b0844	ybjI	5-amino-6-(5-phospho-D-ribitylamino)uracil phosphatase; pyrimidine phosphatase; riboflavin synthesis
wgMLST	b0845	ybjJ	putative transporter
wgMLST	b0846	rcdA	transcriptional regulator of csgD and ybiJI; autoregulator
wgMLST	b0847	ybjL	putative transporter
wgMLST	b0848	ybjM	inner membrane protein
wgMLST	b0849	grxA	glutaredoxin 1, redox coenzyme for ribonucleotide reductase (RNR1a)
wgMLST	b0850	ybjC	DUF1418 family protein
wgMLST	b0852	rimK	ribosomal protein S6 modification protein
wgMLST	b0853	ybjN	negative regulator of motility; multicopy suppressor of coaA(Ts)
wgMLST	b0854	potF	putrescine transporter subunit: periplasmic-binding component of ABC superfamily
wgMLST	b0855	potG	putrescine transporter subunit: ATP-binding component of ABC superfamily
wgMLST	b0856	potH	putrescine transporter subunit: membrane component of ABC superfamily
wgMLST	b0857	potI	putrescine transporter subunit: membrane component of ABC superfamily
wgMLST	b0858	ybjO	DUF2593 family inner membrane protein
wgMLST	b0859	rlmC	23S rRNA m(5)U747 methyltransferase, SAM-dependent
wgMLST	b0861	artM	arginine transporter subunit
wgMLST	b0862	artQ	arginine transporter subunit
wgMLST	b0863	artI	arginine transporter subunit
wgMLST	b0864	artP	arginine transporter subunit
wgMLST	b0865	ybjP	lipoprotein
wgMLST	b0866	ybjQ	UPF0145 family protein
wgMLST	b0867	amiD	1,6-anhydro-N-acetylmuramyl-L-alanine amidase, Zn-dependent; OM lipoprotein
wgMLST	b0868	ybjS	putative NAD(P)H-dependent oxidoreductase with NAD(P)-binding Rossmann-fold domain
wgMLST	b0869	ybjT	putative NAD-dependent oxidoreductase
wgMLST	b0870	ltaE	L-allo-threonine aldolase, PLP-dependent
wgMLST	b0871	poxB	pyruvate dehydrogenase (pyruvate oxidase), thiamine triphosphate-binding, FAD-binding
wgMLST	b0872	hcr	HCP oxidoreductase, NADH-dependent
wgMLST	b0873	hcp	hybrid-cluster [4Fe-2S-2O] protein in anaerobic terminal reductases
wgMLST	b0874	ybjE	putative transporter
wgMLST	b0876	ybjD	putative OLD family ATP-dependent endonuclease; DUF2813 family protein
wgMLST	b0877	ybjX	DUF535 family protein
wgMLST	b0878	macA	macrolide transporter subunit, membrane fusion protein (MFP) component
wgMLST	b0879	macB	fused macrolide transporter subunits of ABC superfamily: ATP-binding component/membrane component
wgMLST	b0880	cspD	inhibitor of DNA replication, cold shock protein homolog
wgMLST	b0881	clpS	regulatory protein for ClpA substrate specificity
wgMLST	b0884	infA	translation initiation factor IF-1
wgMLST	b0885	aat	leucyl/phenylalanyl-tRNA-protein transferase
wgMLST	b0886	cydC	fused glutathione, cysteine exporter subunits of ABC superfamily: membrane component/ATP-binding component
wgMLST	b0887	cydD	fused glutathione, cysteine exporter subunits of ABC superfamily: membrane component/ATP-binding component
wgMLST	b0888	trxB	thioredoxin reductase, FAD/NAD(P)-binding
wgMLST	b0889	lrp	leucine-responsive global transcriptional regulator
wgMLST	b0890	ftsK	DNA translocase at septal ring sorting daughter chromsomes
wgMLST	b0891	lolA	lipoprotein chaperone
wgMLST	b0892	rarA	DNA-dependent ATPase involved in processing recombination intermediates at replication forks
wgMLST	b0893	serS	seryl-tRNA synthetase, also charges selenocysteinyl-tRNA with serine
wgMLST	b0894	dmsA	dimethyl sulfoxide reductase, anaerobic, subunit A
wgMLST	b0896	dmsC	dimethyl sulfoxide reductase, anaerobic, subunit C
wgMLST	b0898	ycaD	putative MFS-type transporter
wgMLST	b0902	pflA	[formate-C-acetyltransferase 1]-activating enzyme; pyruvate formate-lyase 1-activating enzyme
wgMLST	b0903	pflB	formate C-acetyltransferase 1, anaerobic; pyruvate formate-lyase 1
wgMLST	b0904	focA	formate channel
wgMLST	b0905	ycaO	ribosomal protein S12 methylthiotransferase accessory factor
wgMLST	b0906	ycaP	UPF0702 family putative inner membrane protein
wgMLST	b0907	serC	3-phosphoserine/phosphohydroxythreonine aminotransferase
wgMLST	b0908	aroA	5-enolpyruvylshikimate-3-phosphate synthetase
wgMLST	b0909	ycaL	putative peptidase-related chaperone
wgMLST	b0910	cmk	cytidylate kinase
wgMLST	b0911	rpsA	30S ribosomal subunit protein S1
wgMLST	b0912	ihfB	integration host factor (IHF), DNA-binding protein, beta subunit
wgMLST	b0914	msbA	fused lipid transporter subunits of ABC superfamily: membrane component/ATP-binding component
wgMLST	b0915	lpxK	lipid A 4'kinase
wgMLST	b0916	ycaQ	DUF1006 family protein with C-terminal wHTH domain
wgMLST	b0917	ycaR	peroxide and acid resistance protein, UPF0434 family
wgMLST	b0918	kdsB	3-deoxy-manno-octulosonate cytidylyltransferase
wgMLST	b0919	ycbJ	protein kinase-like domain protein
wgMLST	b0920	ycbC	DUF218 superfamily protein
wgMLST	b0921	smtA	putative S-adenosyl-L-methionine-dependent methyltransferase
wgMLST	b0922	mukF	chromosome condensin MukBEF, kleisin-like subunit, binds calcium
wgMLST	b0923	mukE	chromosome condensin MukBEF, MukE localization factor
wgMLST	b0924	mukB	chromosome condensin MukBEF, ATPase and DNA-binding subunit
wgMLST	b0925	ldtD	murein L,D-transpeptidase
wgMLST	b0926	ycbK	M15A protease-related family periplasmic protein
wgMLST	b0927	ycbL	putative metal-binding enzyme
wgMLST	b0928	aspC	aspartate aminotransferase, PLP-dependent
wgMLST	b0929	ompF	outer membrane porin 1a (Ia;b;F)
wgMLST	b0930	asnS	asparaginyl tRNA synthetase
wgMLST	b0931	pncB	nicotinate phosphoribosyltransferase
wgMLST	b0932	pepN	aminopeptidase N
wgMLST	b0935	ssuD	alkanesulfonate monooxygenase, FMNH(2)-dependent
wgMLST	b0936	ssuA	aliphatic sulfonate binding protein, SsuABC ABC transporter
wgMLST	b0945	pyrD	dihydro-orotate oxidase, FMN-linked
wgMLST	b0946	zapC	FtsZ stabilizer
wgMLST	b0947	ycbX	6-N-hydroxylaminopurine detoxification oxidoreductase
wgMLST	b0948	rlmL	fused 23S rRNA m(2)G2445 and m(7)G2069 methyltransferase, SAM-dependent
wgMLST	b0949	uup	putative transporter subunit of ABC superfamily: ATP-binding component
wgMLST	b0950	pqiA	paraquat-inducible, SoxRS-regulated inner membrane protein
wgMLST	b0951	pqiB	paraquat-inducible, SoxRS-regulated MCE domain protein
wgMLST	b0952	pqiC	DUF330 family putative lipoprotein
wgMLST	b0953	rmf	ribosome modulation factor
wgMLST	b0954	fabA	beta-hydroxydecanoyl thioester dehydrase
wgMLST	b0955	ycbZ	putative peptidase
wgMLST	b0956	matP	Ter macrodomain organizer matS-binding protein
wgMLST	b0957	ompA	outer membrane protein A (3a;II*;G;d)
wgMLST	b0958	sulA	SOS cell division inhibitor
wgMLST	b0961	yccF	DUF307 family inner membrane protein
wgMLST	b0962	helD	DNA helicase IV
wgMLST	b0963	mgsA	methylglyoxal synthase
wgMLST	b0964	yccT	UPF0319 family protein
wgMLST	b0965	yccU	putative CoA-binding protein
wgMLST	b0966	hspQ	heat shock protein involved in degradation of mutant DnaA; hemimethylated oriC DNA-binding protein
wgMLST	b0967	rlmI	23S rRNA m(5)C1962 methyltransferase, SAM-dependent
wgMLST	b0968	yccX	weak acylphosphatase
wgMLST	b0969	tusE	mnm(5)-s(2)U34-tRNA 2-thiolation sulfurtransferase
wgMLST	b0970	yccA	HflBKC-binding inner membrane protein, UPF0005 family
wgMLST	b0972	hyaA	hydrogenase 1, small subunit
wgMLST	b0973	hyaB	hydrogenase 1, large subunit
wgMLST	b0974	hyaC	hydrogenase 1, b-type cytochrome subunit
wgMLST	b0975	hyaD	hydrogenase 1 maturation protease
wgMLST	b0976	hyaE	putative HyaA chaperone
wgMLST	b0977	hyaF	protein involved in nickel incorporation into hydrogenase-1 proteins
wgMLST	b0995	torR	response regulator in two-component regulatory system with TorS
wgMLST	b0996	torC	trimethylamine N-oxide (TMAO) reductase I, cytochrome c-type subunit
wgMLST	b0999	cbpM	modulator of CbpA co-chaperone
wgMLST	b1000	cbpA	DnaK co-chaperone; curved DNA-binding protein
wgMLST	b1002	agp	glucose-1-phosphatase/inositol phosphatase
wgMLST	b1003	yccJ	uncharacterized protein
wgMLST	b1013	rutR	rut operon transcriptional repressor for
wgMLST	b1033	ghrA	glyoxylate/hydroxypyruvate reductase A
wgMLST	b1034	ycdX	alkaline phosphatase
wgMLST	b1035	ycdY	redox enzyme maturation protein (REMP) chaperone for YcdX
wgMLST	b1036	ycdZ	DUF1097 family inner membrane protein
wgMLST	b1037	csgG	curli production assembly/transport outer membrane lipoprotein
wgMLST	b1045	ymdB	O-acetyl-ADP-ribose deacetylase; RNase III inhibitor during cold shock; putative cardiolipin synthase C regulatory subunit
wgMLST	b1046	clsC	stationary phase cardiolipin synthase 3
wgMLST	b1047	opgC	osmoregulated periplasmic glucan succinylation membrane protein
wgMLST	b1048	opgG	osmoregulated periplasmic glucan (OPG) biosynthesis periplasmic protein
wgMLST	b1049	opgH	membrane glycosyltransferase; nutrient-dependent cell size regulator, FtsZ assembly antagonist
wgMLST	b1054	lpxL	lauryl-acyl carrier protein (ACP)-dependent acyltransferase
wgMLST	b1055	yceA	putative rhodanese-related sulfurtransferase
wgMLST	b1056	yceI	secreted protein
wgMLST	b1057	yceJ	putative cytochrome b561
wgMLST	b1059	solA	N-methyltryptophan oxidase, FAD-binding
wgMLST	b1060	bssS	biofilm regulator
wgMLST	b1061	dinI	DNA damage-inducible protein I
wgMLST	b1062	pyrC	dihydro-orotase
wgMLST	b1063	yceB	lipoprotein, DUF1439 family
wgMLST	b1065	mdtH	multidrug resistance efflux transporter conferring overexpression resistance to norfloxacin and enoxacin
wgMLST	b1066	rimJ	ribosomal-protein-S5-alanine N-acetyltransferase
wgMLST	b1067	yceH	UPF0502 family protein
wgMLST	b1069	murJ	putative peptidoglycan lipid II flippase
wgMLST	b1070	flgN	export chaperone for FlgK and FlgL
wgMLST	b1071	flgM	anti-sigma factor for FliA (sigma 28)
wgMLST	b1072	flgA	assembly protein for flagellar basal-body periplasmic P ring
wgMLST	b1073	flgB	flagellar component of cell-proximal portion of basal-body rod
wgMLST	b1074	flgC	flagellar component of cell-proximal portion of basal-body rod
wgMLST	b1075	flgD	flagellar hook assembly protein
wgMLST	b1076	flgE	flagellar hook protein
wgMLST	b1077	flgF	flagellar component of cell-proximal portion of basal-body rod
wgMLST	b1078	flgG	flagellar component of cell-distal portion of basal-body rod
wgMLST	b1079	flgH	flagellar protein of basal-body outer-membrane L ring
wgMLST	b1080	flgI	putative flagellar basal body protein
wgMLST	b1081	flgJ	flagellar rod assembly protein and murein hydrolase; flagellum-specific muramidase
wgMLST	b1082	flgK	flagellar hook-filament junction protein 1
wgMLST	b1083	flgL	flagellar hook-filament junction protein
wgMLST	b1084	rne	fused ribonucleaseE: endoribonuclease/RNA-binding protein/RNA degradosome binding protein
wgMLST	b1085	yceQ	uncharacterized protein
wgMLST	b1086	rluC	23S rRNA pseudouridine(955,2504,2580) synthase
wgMLST	b1087	yceF	Maf-like protein
wgMLST	b1088	yceD	DUF177 family protein
wgMLST	b1089	rpmF	50S ribosomal subunit protein L32
wgMLST	b1090	plsX	putative phosphate acyltransferase
wgMLST	b1091	fabH	3-oxoacyl-[acyl-carrier-protein] synthase III
wgMLST	b1092	fabD	malonyl-CoA-[acyl-carrier-protein] transacylase
wgMLST	b1093	fabG	3-oxoacyl-[acyl-carrier-protein] reductase
wgMLST	b1094	acpP	acyl carrier protein (ACP)
wgMLST	b1095	fabF	3-oxoacyl-[acyl-carrier-protein] synthase II
wgMLST	b1096	pabC	4-amino-4-deoxychorismate lyase component of para-aminobenzoate synthase multienzyme complex
wgMLST	b1097	yceG	septation protein, ampicillin sensitivity
wgMLST	b1098	tmk	thymidylate kinase
wgMLST	b1099	holB	DNA polymerase III, delta prime subunit
wgMLST	b1100	ycfH	putative DNase
wgMLST	b1103	hinT	purine nucleoside phosphoramidase, dadA activator protein
wgMLST	b1104	ycfL	uncharacterized protein
wgMLST	b1105	lpoB	OM lipoprotein stimulator of MrcB transpeptidase
wgMLST	b1106	thiK	thiamine kinase
wgMLST	b1107	nagZ	beta N-acetyl-glucosaminidase
wgMLST	b1108	ycfP	putative UPF0227 family esterase
wgMLST	b1109	ndh	respiratory NADH dehydrogenase 2/cupric reductase
wgMLST	b1110	ycfJ	uncharacterized protein
wgMLST	b1111	ycfQ	repressor for bhsA(ycfR)
wgMLST	b1112	bhsA	biofilm, cell surface and signaling protein
wgMLST	b1113	ldtC	L,D-transpeptidase linking Lpp to murein
wgMLST	b1114	mfd	transcription-repair coupling factor
wgMLST	b1115	ycfT	inner membrane protein
wgMLST	b1116	lolC	lipoprotein-releasing system transmembrane protein
wgMLST	b1117	lolD	outer membrane-specific lipoprotein transporter subunit
wgMLST	b1118	lolE	lipoprotein-releasing system transmembrane protein
wgMLST	b1119	nagK	N-acetyl-D-glucosamine kinase
wgMLST	b1123	potD	polyamine transporter subunit
wgMLST	b1124	potC	polyamine transporter subunit
wgMLST	b1126	potA	polyamine transporter subunit
wgMLST	b1128	roxA	50S ribosomal protein L16 arginine hydroxylase; 2-oxoglutarate oxygenase
wgMLST	b1129	phoQ	sensory histidine kinase in two-component regulatory system with PhoP
wgMLST	b1130	phoP	response regulator in two-component regulatory system with PhoQ
wgMLST	b1131	purB	adenylosuccinate lyase
wgMLST	b1132	hflD	putative lysogenization regulator
wgMLST	b1133	mnmA	tRNA(Gln,Lys,Glu) U34 2-thiouridylase, first step in mnm(5)-s(2)U34-tRNA synthesis
wgMLST	b1134	nudJ	bifunctional thiamine pyrimidine pyrophosphate hydrolase/thiamine pyrophosphate hydrolase
wgMLST	b1135	rluE	23S rRNA pseudouridine(2457) synthase
wgMLST	b1136	icd	e14 prophage; isocitrate dehydrogenase, specific for NADP+
wgMLST	b1174	minE	cell division topological specificity factor
wgMLST	b1175	minD	membrane ATPase of the MinC-MinD-MinE system
wgMLST	b1176	minC	cell division inhibitor
wgMLST	b1179	ycgL	UPF0745 family protein
wgMLST	b1180	ycgM	putative isomerase/hydrolase
wgMLST	b1181	ycgN	UPF0153 family cysteine cluster protein
wgMLST	b1185	dsbB	oxidoreductase that catalyzes reoxidation of DsbA protein disulfide isomerase I
wgMLST	b1186	nhaB	sodium:proton antiporter
wgMLST	b1187	fadR	fatty acid metabolism regulon transcriptional regulator
wgMLST	b1188	ycgB	SpoVR family stationary phase protein
wgMLST	b1189	dadA	D-amino acid dehydrogenase
wgMLST	b1190	dadX	alanine racemase, catabolic, PLP-binding
wgMLST	b1191	cvrA	putative cation/proton antiporter
wgMLST	b1192	ldcA	murein tetrapeptide carboxypeptidase; LD-carboxypeptidase A
wgMLST	b1193	emtA	lytic murein endotransglycosylase E
wgMLST	b1195	ymgE	UPF0410 family putative inner membrane protein
wgMLST	b1203	ychF	catalase inhibitor protein; ATPase, K+-dependent, ribosome-associated
wgMLST	b1204	pth	peptidyl-tRNA hydrolase
wgMLST	b1205	ychH	DUF2583 family putative inner membrane protein
wgMLST	b1206	dauA	C4-dicarboxylic acid transporter
wgMLST	b1207	prs	phosphoribosylpyrophosphate synthase
wgMLST	b1208	ispE	4-diphosphocytidyl-2-C-methylerythritol kinase
wgMLST	b1209	lolB	lipoprotein localization factor
wgMLST	b1210	hemA	glutamyl tRNA reductase
wgMLST	b1211	prfA	peptide chain release factor RF-1
wgMLST	b1212	prmC	N5-glutamine methyltransferase, modifies release factors RF-1 and RF-2
wgMLST	b1213	ychQ	SIRB family inner membrane protein
wgMLST	b1214	ychA	transglutaminase-like TPR-repeat protein
wgMLST	b1215	kdsA	3-deoxy-D-manno-octulosonate 8-phosphate synthase
wgMLST	b1216	chaA	calcium/sodium:proton antiporter
wgMLST	b1217	chaB	cation transport regulator
wgMLST	b1218	chaC	cation transport regulator
wgMLST	b1219	ychN	putative sulfur relay protein
wgMLST	b1220	ychO	putative invasin
wgMLST	b1221	narL	response regulator in two-component regulatory system with NarX (or NarQ)
wgMLST	b1222	narX	sensory histidine kinase in two-component regulatory system with NarL
wgMLST	b1223	narK	nitrate/nitrite transporter
wgMLST	b1225	narH	nitrate reductase 1, beta (Fe-S) subunit
wgMLST	b1226	narJ	molybdenum-cofactor-assembly chaperone subunit (delta subunit) of nitrate reductase 1
wgMLST	b1232	purU	formyltetrahydrofolate hydrolase
wgMLST	b1233	ychJ	UPF0225 family protein
wgMLST	b1234	rssA	putative patatin-like family phospholipase
wgMLST	b1235	rssB	PcnB-degradosome interaction factor; response regulator
wgMLST	b1236	galU	glucose-1-phosphate uridylyltransferase
wgMLST	b1237	hns	global DNA-binding transcriptional dual regulator H-NS
wgMLST	b1238	tdk	thymidine kinase/deoxyuridine kinase
wgMLST	b1241	adhE	fused acetaldehyde-CoA dehydrogenase/iron-dependent alcohol dehydrogenase/pyruvate-formate lyase deactivase
wgMLST	b1242	ychE	UPF0056 family inner membrane protein
wgMLST	b1243	oppA	oligopeptide transporter subunit
wgMLST	b1244	oppB	oligopeptide transporter subunit
wgMLST	b1245	oppC	oligopeptide transporter subunit
wgMLST	b1246	oppD	oligopeptide transporter subunit
wgMLST	b1247	oppF	oligopeptide transporter subunit
wgMLST	b1248	yciU	UPF0263 family protein
wgMLST	b1249	clsA	cardiolipin synthase 1
wgMLST	b1250	kch	voltage-gated potassium channel
wgMLST	b1251	yciI	putative DGPF domain-containing enzyme
wgMLST	b1252	tonB	membrane spanning protein in TonB-ExbB-ExbD transport complex
wgMLST	b1253	yciA	acyl-CoA esterase
wgMLST	b1254	yciB	IspA family inner membrane protein
wgMLST	b1255	yciC	UPF0259 family inner membrane protein
wgMLST	b1256	ompW	outer membrane protein W
wgMLST	b1260	trpA	tryptophan synthase, alpha subunit
wgMLST	b1261	trpB	tryptophan synthase, beta subunit
wgMLST	b1262	trpC	fused indole-3-glycerolphosphate synthetase/N-(5-phosphoribosyl)anthranilate isomerase
wgMLST	b1263	trpD	fused glutamine amidotransferase (component II) of anthranilate synthase/anthranilate phosphoribosyl transferase
wgMLST	b1264	trpE	component I of anthranilate synthase
wgMLST	b1265	trpL	trp operon leader peptide
wgMLST	b1266	yciV	PHP domain protein
wgMLST	b1267	yciO	putative RNA binding protein
wgMLST	b1269	rluB	23S rRNA pseudouridine(2605) synthase
wgMLST	b1270	btuR	cob(I)yrinic acid a,c-diamide adenosyltransferase
wgMLST	b1271	yciK	putative EmrKY-TolC system oxoacyl-(acyl carrier protein) reductase
wgMLST	b1272	sohB	inner membrane protein, S49 peptidase family protein
wgMLST	b1273	yciN	DUF2498 protein YciN
wgMLST	b1274	topA	DNA topoisomerase I, omega subunit
wgMLST	b1275	cysB	N-acetylserine-responsive cysteine regulon transcriptional activator; autorepressor
wgMLST	b1276	acnA	aconitate hydratase 1
wgMLST	b1277	ribA	GTP cyclohydrolase II
wgMLST	b1278	pgpB	phosphatidylglycerophosphatase B
wgMLST	b1279	yciS	DUF1049 family inner membrane protein, function unknown
wgMLST	b1280	yciM	envelope integrity maintenance protein; EnvC-interacting protein
wgMLST	b1281	pyrF	orotidine-5'-phosphate decarboxylase
wgMLST	b1282	yciH	initiation factor function partial mimic, SUI1 family
wgMLST	b1283	osmB	lipoprotein
wgMLST	b1284	yciT	global regulator of transcription; DeoR family
wgMLST	b1286	rnb	ribonuclease II
wgMLST	b1287	yciW	putative oxidoreductase
wgMLST	b1288	fabI	enoyl-[acyl-carrier-protein] reductase, NADH-dependent
wgMLST	b1290	sapF	antimicrobial peptide transport ABC system ATP-binding protein
wgMLST	b1291	sapD	antimicrobial peptide transport ABC system ATP-binding protein
wgMLST	b1292	sapC	antimicrobial peptide transport ABC transporter permease
wgMLST	b1293	sapB	antimicrobial peptide transport ABC transporter permease
wgMLST	b1294	sapA	antimicrobial peptide transport ABC transporter periplasmic binding protein
wgMLST	b1295	ymjA	DUF2543 family protein
wgMLST	b1304	pspA	regulatory protein for phage-shock-protein operon
wgMLST	b1305	pspB	psp operon transcription co-activator
wgMLST	b1306	pspC	psp operon transcription co-activator
wgMLST	b1307	pspD	peripheral inner membrane phage-shock protein
wgMLST	b1308	pspE	thiosulfate:cyanide sulfurtransferase (rhodanese)
wgMLST	b1321	ycjX	DUF463 family protein, putative P-loop NTPase
wgMLST	b1322	ycjF	UPF0283 family inner membrane protein
wgMLST	b1323	tyrR	aromatic amino acid biosynthesis and transport regulon transcriptional regulator; autorepressor; ATPase; phosphatase
wgMLST	b1324	tpx	lipid hydroperoxide peroxidase
wgMLST	b1325	ycjG	L-Ala-D/L-Glu epimerase
wgMLST	b1326	mpaA	murein peptide amidase A
wgMLST	b1329	mppA	murein tripeptide (L-ala-gamma-D-glutamyl-meso-DAP) transporter subunit
wgMLST	b1332	ynaJ	DUF2534 family putative inner membrane protein
wgMLST	b1333	uspE	stress-induced protein
wgMLST	b1334	fnr	oxygen-sensing anaerobic growth regulon transcriptional regulator; autorepressor
wgMLST	b1335	ogt	O-6-alkylguanine-DNA:cysteine-protein methyltransferase
wgMLST	b1340	smrA	DNA endonuclease
wgMLST	b1342	ydaN	putative Zn(II) transporter
wgMLST	b1343	dbpA	ATP-dependent RNA helicase, specific for 23S rRNA
wgMLST	b1344	ttcA	tRNA 2-thiocytidine biosynthesis protein
wgMLST	b1376	uspF	stress-induced protein, ATP-binding protein
wgMLST	b1378	pfo	pyruvate-flavodoxin oxidoreductase
wgMLST	b1380	ldhA	fermentative D-lactate dehydrogenase, NAD-dependent
wgMLST	b1381	ydbH	putative membrane-anchored protein, function unknown
wgMLST	b1382	ynbE	lipoprotein
wgMLST	b1412	azoR	NADH-azoreductase, FMN-dependent
wgMLST	b1413	hrpA	putative ATP-dependent helicase
wgMLST	b1418	cybB	cytochrome b561
wgMLST	b1422	ydcI	putative DNA-binding transcriptional regulator
wgMLST	b1423	ydcJ	putative metalloenzyme
wgMLST	b1424	opgD	osmoregulated periplasmic glucan (OPG) biosynthesis periplasmic protein
wgMLST	b1426	ydcH	DUF465 family protein
wgMLST	b1428	ydcK	uncharacterized protein
wgMLST	b1429	tehA	potassium-tellurite ethidium and proflavin transporter
wgMLST	b1430	tehB	tellurite, selenium methyltransferase, SAM-dependent; tellurite, selenium resistance protein
wgMLST	b1445	ydcX	DUF2566 family protein
wgMLST	b1446	ydcY	uncharacterized protein
wgMLST	b1448	mnaT	methionine N-acyltransferase; L-amino acid N-acyltransferase
wgMLST	b1473	yddG	aromatic amino acid exporter
wgMLST	b1476	fdnI	formate dehydrogenase-N, cytochrome B556 (gamma) subunit, nitrate-inducible
wgMLST	b1477	yddM	putative DNA-binding transcriptional regulator
wgMLST	b1479	maeA	malate dehydrogenase, (decarboxylating, NAD-requiring) (malic enzyme)
wgMLST	b1482	osmC	lipoyl-dependent Cys-based peroxidase, hydroperoxide resistance; salt-shock inducible membrane protein; peroxiredoxin
wgMLST	b1491	yddW	liprotein, glycosyl hydrolase homolog
wgMLST	b1492	gadC	glutamate:gamma-aminobutyric acid antiporter
wgMLST	b1521	uxaB	altronate oxidoreductase, NAD-dependent
wgMLST	b1524	glsB	glutaminase 2
wgMLST	b1528	ydeA	arabinose efflux transporter, arabinose-inducible
wgMLST	b1529	marC	UPF0056 family inner membrane protein
wgMLST	b1530	marR	transcriptional repressor of multiple antibiotic resistance
wgMLST	b1531	marA	multiple antibiotic resistance transcriptional regulator
wgMLST	b1532	marB	mar operon regulator, periplasmic
wgMLST	b1538	dcp	dipeptidyl carboxypeptidase II
wgMLST	b1539	ydfG	NADP-dependent 3-hydroxy acid dehydrogenase; malonic semialdehyde reductase
wgMLST	b1540	rspR	transcriptional repressor for rspAB
wgMLST	b1541	ydfZ	selenoprotein, function unknown
wgMLST	b1591	dmsD	twin-argninine leader-binding protein for DmsA and TorA
wgMLST	b1592	clcB	H(+)/Cl(-) exchange transporter
wgMLST	b1593	ynfK	putative dethiobiotin synthetase
wgMLST	b1594	mlc	glucosamine anaerobic growth regulon transcriptional repressor; autorepressor
wgMLST	b1595	ynfL	LysR family putative transcriptional regulator
wgMLST	b1596	ynfM	putative arabinose efflux transporter
wgMLST	b1597	asr	acid shock-inducible periplasmic protein
wgMLST	b1598	ydgD	putative peptidase
wgMLST	b1599	mdtI	multidrug efflux system transporter
wgMLST	b1600	mdtJ	multidrug efflux system transporter
wgMLST	b1602	pntB	pyridine nucleotide transhydrogenase, beta subunit
wgMLST	b1603	pntA	pyridine nucleotide transhydrogenase, alpha subunit
wgMLST	b1604	ydgH	DUF1471 family periplasmic protein
wgMLST	b1605	ydgI	putative arginine/ornithine antiporter transporter
wgMLST	b1606	folM	dihydromonapterin reductase, NADPH-dependent; dihydrofolate reductase isozyme
wgMLST	b1607	ydgC	GlpM family inner membrane protein
wgMLST	b1608	rstA	response regulator of RstAB two-component system, low Mg-responsive via PhoQP
wgMLST	b1609	rstB	sensory histidine kinase of RstAB two-component system, low Mg-responsive via PhoQP
wgMLST	b1610	tus	inhibitor of replication at Ter, DNA-binding protein
wgMLST	b1611	fumC	fumarate hydratase (fumarase C),aerobic Class II
wgMLST	b1613	manA	mannose-6-phosphate isomerase
wgMLST	b1614	ydgA	DUF945 family protein
wgMLST	b1620	malI	transcriptional repressor of Mal regulon
wgMLST	b1621	malX	fused maltose and glucose-specific PTS enzymes: IIB component, IIC component
wgMLST	b1622	malY	bifunctional beta-cystathionase, PLP-dependent/regulator of maltose regulon
wgMLST	b1623	add	adenosine deaminase
wgMLST	b1624	ydgJ	putative oxidoreductase
wgMLST	b1625	cnu	nucleoid-associated oriC-binding protein; H-NS and StpA stabilizing factor
wgMLST	b1626	ydgK	DUF2569 family inner membrane protein
wgMLST	b1627	rsxA	SoxR iron-sulfur cluster reduction factor component; inner membrane protein of electron transport complex
wgMLST	b1628	rsxB	SoxR iron-sulfur cluster reduction factor component; putative iron-sulfur protein
wgMLST	b1630	rsxD	SoxR iron-sulfur cluster reduction factor component; putative membrane protein of electron transport complex
wgMLST	b1631	rsxG	SoxR iron-sulfur cluster reduction factor component; putative membrane protein of electron transport complex
wgMLST	b1632	rsxE	SoxR iron-sulfur cluster reduction factor component; electron transport inner membrane NADH-quinone reductase
wgMLST	b1633	nth	DNA glycosylase and apyrimidinic (AP) lyase (endonuclease III)
wgMLST	b1634	dtpA	dipeptide and tripeptide permease A
wgMLST	b1636	pdxY	pyridoxamine kinase
wgMLST	b1637	tyrS	tyrosyl-tRNA synthetase
wgMLST	b1638	pdxH	pyridoxine 5'-phosphate oxidase
wgMLST	b1640	anmK	anhydro-N-acetylmuramic acid kinase
wgMLST	b1641	slyB	outer membrane lipoprotein
wgMLST	b1642	slyA	global transcriptional regulator
wgMLST	b1643	ydhI	DUF1656 family putative inner membrane efflux pump associated protein
wgMLST	b1644	ydhJ	putative membrane fusion protein (MFP) of YdhJK efflux pump
wgMLST	b1646	sodC	superoxide dismutase, Cu, Zn, periplasmic
wgMLST	b1647	ydhF	putative oxidoreductase
wgMLST	b1648	ydhL	DUF1289 family protein
wgMLST	b1649	nemR	transcriptional repressor for the nemRA-gloA operon, quinone-, glyoxal-, and HOCl-activated
wgMLST	b1650	nemA	chromate reductase, quinone reductase, FMN-linked; N-Ethylmaleimide reductase; old yellow enzyme
wgMLST	b1651	gloA	glyoxalase I, Ni-dependent
wgMLST	b1652	rnt	ribonuclease T (RNase T)
wgMLST	b1654	grxD	glutaredoxin-4
wgMLST	b1655	mepH	murein DD-endopeptidase, space-maker hydrolase
wgMLST	b1656	sodB	superoxide dismutase, Fe
wgMLST	b1657	ydhP	putative transporter
wgMLST	b1658	purR	transcriptional repressor, hypoxanthine-binding
wgMLST	b1659	ydhB	LysR family putative transcriptional regulator
wgMLST	b1660	ydhC	putative arabinose efflux transporter
wgMLST	b1661	cfa	cyclopropane fatty acyl phospholipid synthase (unsaturated-phospholipid methyltransferase)
wgMLST	b1662	ribC	riboflavin synthase, alpha subunit
wgMLST	b1663	mdtK	multidrug efflux system transporter
wgMLST	b1664	ydhQ	autotransporter adhesin-related protein
wgMLST	b1667	ydhR	putative monooxygenase
wgMLST	b1669	ydhT	FNR, Nar, NarP-regulated protein; putative subunit of YdhYVWXUT oxidoreductase complex
wgMLST	b1675	ydhZ	uncharacterized protein
wgMLST	b1676	pykF	pyruvate kinase I
wgMLST	b1677	lpp	murein lipoprotein
wgMLST	b1678	ldtE	murein L,D-transpeptidase
wgMLST	b1679	sufE	sulfur acceptor protein
wgMLST	b1680	sufS	cysteine desulfurase, stimulated by SufE; selenocysteine lyase, PLP-dependent
wgMLST	b1681	sufD	component of SufBCD Fe-S cluster assembly scaffold
wgMLST	b1682	sufC	SufBCD Fe-S cluster assembly scaffold protein, ATP-binding protein
wgMLST	b1683	sufB	component of SufBCD Fe-S cluster assembly scaffold
wgMLST	b1684	sufA	Fe-S cluster assembly protein
wgMLST	b1685	ydiH	uncharacterized protein
wgMLST	b1686	menI	1,4-dihydroxy-2-naphthoyl-CoA hydrolase
wgMLST	b1687	ydiJ	putative FAD-linked oxidoreductase
wgMLST	b1688	ydiK	UPF0118 family inner membrane protein
wgMLST	b1692	ydiB	quinate/shikimate 5-dehydrogenase, NAD(P)-binding
wgMLST	b1693	aroD	3-dehydroquinate dehydratase
wgMLST	b1702	ppsA	phosphoenolpyruvate synthase
wgMLST	b1703	ppsR	bifunctional regulatory protein: PEP synthase kinase and PEP synthase pyrophosphorylase
wgMLST	b1704	aroH	3-deoxy-D-arabino-heptulosonate-7-phosphate synthase, tryptophan repressible
wgMLST	b1705	ydiE	hemin uptake protein HemP homolog
wgMLST	b1706	ydiU	UPF0061 family protein
wgMLST	b1707	ydiV	anti-FlhD4C2 factor, inactive EAL family phosphodiesterase
wgMLST	b1708	nlpC	putative C40 clan peptidase lipoprotein
wgMLST	b1709	btuD	vitamin B12 transporter subunit : ATP-binding component of ABC superfamily
wgMLST	b1710	btuE	glutathione peroxidase
wgMLST	b1711	btuC	vitamin B12 transporter subunit: membrane component of ABC superfamily
wgMLST	b1712	ihfA	integration host factor (IHF), DNA-binding protein, alpha subunit
wgMLST	b1713	pheT	phenylalanine tRNA synthetase, beta subunit
wgMLST	b1714	pheS	phenylalanine tRNA synthetase, alpha subunit
wgMLST	b1715	pheM	phenylalanyl-tRNA synthetase operon leader peptide
wgMLST	b1716	rplT	50S ribosomal subunit protein L20
wgMLST	b1717	rpmI	50S ribosomal subunit protein L35
wgMLST	b1718	infC	translation initiation factor IF-3
wgMLST	b1719	thrS	threonyl-tRNA synthetase
wgMLST	b1722	ydiY	acid-inducible putative outer membrane protein
wgMLST	b1723	pfkB	6-phosphofructokinase II
wgMLST	b1724	ydiZ	uncharacterized protein
wgMLST	b1725	yniA	fructosamine kinase family protein
wgMLST	b1726	yniB	putative inner membrane protein
wgMLST	b1727	yniC	2-deoxyglucose-6-P phosphatase
wgMLST	b1728	ydjM	inner membrane protein regulated by LexA
wgMLST	b1729	ydjN	putative transporter
wgMLST	b1731	cedA	cell division modulator
wgMLST	b1733	chbG	chito-oligosaccharide deacetylase
wgMLST	b1736	chbA	N,N'-diacetylchitobiose-specific enzyme IIA component of PTS
wgMLST	b1738	chbB	N,N'-diacetylchitobiose-specific enzyme IIB component of PTS
wgMLST	b1739	osmE	osmotically-inducible lipoprotein
wgMLST	b1740	nadE	NAD synthetase, NH3/glutamine-dependent
wgMLST	b1742	ves	cold- and stress-inducible protein
wgMLST	b1744	astE	succinylglutamate desuccinylase
wgMLST	b1745	astB	succinylarginine dihydrolase
wgMLST	b1746	astD	succinylglutamic semialdehyde dehydrogenase
wgMLST	b1747	astA	arginine succinyltransferase
wgMLST	b1748	astC	succinylornithine transaminase, PLP-dependent
wgMLST	b1749	xthA	exonuclease III
wgMLST	b1751	ydjY	putative ferrodoxin-like lipoprotein
wgMLST	b1752	ydjZ	TVP38/TMEM64 family inner membrane protein
wgMLST	b1753	ynjA	carboxymuconolactone decarboxylase family protein
wgMLST	b1756	ynjD	putative ABC superfamily transporter ATP-binding subunit
wgMLST	b1757	ynjE	molybdopterin synthase sulfurtransferase
wgMLST	b1759	nudG	CTP pyrophosphohydrolase; also hydrolyzes 2-hydroxy-dATP, 8-hydroxy-dGTP, 5-hydroxy-CTP, dCTP and 5-methyl-dCTP
wgMLST	b1760	ynjH	DUF1496 family protein
wgMLST	b1761	gdhA	glutamate dehydrogenase, NADP-specific
wgMLST	b1764	selD	selenophosphate synthase
wgMLST	b1765	ydjA	putative oxidoreductase
wgMLST	b1766	sppA	protease IV (signal peptide peptidase)
wgMLST	b1767	ansA	cytoplasmic L-asparaginase 1
wgMLST	b1768	pncA	nicotinamidase/pyrazinamidase
wgMLST	b1777	yeaC	DUF1315 family protein
wgMLST	b1778	msrB	methionine sulfoxide reductase B
wgMLST	b1779	gapA	glyceraldehyde-3-phosphate dehydrogenase A
wgMLST	b1780	yeaD	D-hexose-6-phosphate epimerase-like protein
wgMLST	b1781	yeaE	aldo-keto reductase, methylglyoxal to acetol, NADPH-dependent
wgMLST	b1782	mipA	scaffolding protein for murein synthesizing machinery
wgMLST	b1787	yeaK	aminoacyl-tRNA editing domain protein
wgMLST	b1788	yoaI	uncharacterized protein
wgMLST	b1789	yeaL	UPF0756 family putative inner membrane protein
wgMLST	b1792	yeaO	DUF488 family protein
wgMLST	b1793	yoaF	DUF333 family outer membrane lipoprotein
wgMLST	b1804	rnd	ribonuclease D
wgMLST	b1805	fadD	acyl-CoA synthetase (long-chain-fatty-acid--CoA ligase)
wgMLST	b1806	yeaY	Slp family lipoprotein, RpoE-regulated
wgMLST	b1807	tsaB	tRNA(ANN) t(6)A37 threonylcarbamoyladenosine modification protein; binding partner and protease for TsaD
wgMLST	b1808	yoaA	putative ATP-dependent helicase, DinG family
wgMLST	b1809	yoaB	putative reactive intermediate deaminase
wgMLST	b1810	yoaC	DUF1889 family protein
wgMLST	b1811	yoaH	UPF0181 family protein
wgMLST	b1812	pabB	aminodeoxychorismate synthase, subunit I
wgMLST	b1813	nudL	putative CoA pyrophosphohydrolase, weak 3-phosphohydroxypyruvate phosphatase
wgMLST	b1815	yoaD	putative membrane-anchored cyclic-di-GMP phosphodiesterase, regulator of cellulose production
wgMLST	b1816	yoaE	putative membrane protein/conserved protein
wgMLST	b1817	manX	fused mannose-specific PTS enzymes: IIA component/IIB component
wgMLST	b1818	manY	mannose-specific enzyme IIC component of PTS
wgMLST	b1819	manZ	mannose-specific enzyme IID component of PTS
wgMLST	b1821	mntP	putative Mn(2+) efflux pump, mntR-regulated
wgMLST	b1822	rlmA	23S rRNA m(1)G745 methyltransferase, SAM-dependent
wgMLST	b1824	yobF	DUF2527 family heat-induced protein
wgMLST	b1825	yebO	putative inner membrane protein
wgMLST	b1826	mgrB	regulatory peptide for PhoPQ, feedback inhibition
wgMLST	b1827	kdgR	KDG regulon transcriptional repressor
wgMLST	b1829	htpX	putative endopeptidase
wgMLST	b1830	prc	carboxy-terminal protease for penicillin-binding protein 3
wgMLST	b1831	proQ	RNA chaperone, putative ProP translation regulator
wgMLST	b1832	msrC	free methionine-(R)-sulfoxide reductase
wgMLST	b1833	yebS	inner membrane protein
wgMLST	b1834	yebT	MCE domain protein
wgMLST	b1835	rsmF	16S rRNA m(5)C1407 methyltransferase, SAM-dependent
wgMLST	b1837	yebW	uncharacterized protein
wgMLST	b1839	yebY	DUF2511 family protein
wgMLST	b1840	yebZ	inner membrane protein
wgMLST	b1841	yobA	CopC family protein
wgMLST	b1842	holE	DNA polymerase III, theta subunit
wgMLST	b1843	yobB	C-N hydrolase family protein
wgMLST	b1844	exoX	exodeoxyribonuclease 10; DNA exonuclease X
wgMLST	b1845	ptrB	protease II
wgMLST	b1846	yebE	DUF533 family inner membrane protein
wgMLST	b1847	yebF	extracellular Colicin M immunity family protein
wgMLST	b1848	yebG	DNA damage-inducible protein regulated by LexA
wgMLST	b1849	purT	phosphoribosylglycinamide formyltransferase 2
wgMLST	b1850	eda	multifunctional 2-keto-3-deoxygluconate 6-phosphate aldolase and 2-keto-4-hydroxyglutarate aldolase and oxaloacetate decarboxylase
wgMLST	b1851	edd	6-phosphogluconate dehydratase
wgMLST	b1852	zwf	glucose-6-phosphate 1-dehydrogenase
wgMLST	b1853	yebK	putative DNA-binding transcriptional regulator
wgMLST	b1854	pykA	pyruvate kinase II
wgMLST	b1855	lpxM	myristoyl-acyl carrier protein (ACP)-dependent acyltransferase
wgMLST	b1856	mepM	murein DD-endopeptidase, space-maker hydrolase, septation protein
wgMLST	b1857	znuA	zinc transporter subunit: periplasmic-binding component of ABC superfamily
wgMLST	b1858	znuC	zinc transporter subunit: ATP-binding component of ABC superfamily
wgMLST	b1859	znuB	zinc transporter subunit: membrane component of ABC superfamily
wgMLST	b1860	ruvB	ATP-dependent DNA helicase, component of RuvABC resolvasome
wgMLST	b1861	ruvA	component of RuvABC resolvasome, regulatory subunit
wgMLST	b1863	ruvC	component of RuvABC resolvasome, endonuclease
wgMLST	b1864	yebC	UPF0082 family protein
wgMLST	b1865	nudB	dihydroneopterin triphosphate pyrophosphatase
wgMLST	b1866	aspS	aspartyl-tRNA synthetase
wgMLST	b1869	yecN	MAPEG family inner membrane protein
wgMLST	b1870	cmoA	carboxy-SAM synthase
wgMLST	b1871	cmoB	tRNA (cmo5U34)-carboxymethyltransferase, carboxy-SAM-dependent
wgMLST	b1874	cutC	copper homeostasis protein
wgMLST	b1875	yecM	putative metal-binding enzyme
wgMLST	b1876	argS	arginyl-tRNA synthetase
wgMLST	b1897	otsB	trehalose-6-phosphate phosphatase, biosynthetic
wgMLST	b1900	araG	fused L-arabinose transporter subunits of ABC superfamily: ATP-binding components
wgMLST	b1901	araF	L-arabinose transporter subunit
wgMLST	b1902	ftnB	ferritin B, putative ferrous iron reservoir
wgMLST	b1904	yecR	lipoprotein, function unknown
wgMLST	b1905	ftnA	ferritin iron storage protein (cytoplasmic)
wgMLST	b1906	yecH	DUF2492 family protein
wgMLST	b1907	tyrP	tyrosine transporter
wgMLST	b1908	yecA	UPF0149 family protein
wgMLST	b1912	pgsA	phosphatidylglycerophosphate synthetase
wgMLST	b1913	uvrC	excinuclease UvrABC, endonuclease subunit
wgMLST	b1914	uvrY	response regulator in two-component regulatory system with BarA
wgMLST	b1915	yecF	DUF2594 family protein
wgMLST	b1917	yecC	putative ABC superfamily transporter ATP-binding subunit
wgMLST	b1918	yecS	ABC family putative inner membrane permease
wgMLST	b1919	dcyD	D-cysteine desulfhydrase, PLP-dependent
wgMLST	b1920	fliY	cystine transporter subunit
wgMLST	b1922	fliA	RNA polymerase, sigma 28 (sigma F) factor
wgMLST	b1925	fliS	flagellar protein potentiates polymerization
wgMLST	b1927	amyA	cytoplasmic alpha-amylase
wgMLST	b1928	yedD	lipoprotein
wgMLST	b1929	yedE	UPF0394 family sulfur transport domain-containing inner membrane protein
wgMLST	b1930	yedF	putative TusA family sulfurtransferase
wgMLST	b1937	fliE	flagellar basal-body component
wgMLST	b1952	dsrB	uncharacterized protein
wgMLST	b1953	yodD	uncharacterized protein
wgMLST	b1957	yodC	uncharacterized protein
wgMLST	b1958	yedI	DUF808 family inner membrane protein
wgMLST	b1959	yedA	amino acid exporter for phenylalanine, threonine
wgMLST	b1960	vsr	DNA mismatch endonuclease of very short patch repair
wgMLST	b1961	dcm	DNA cytosine methyltransferase
wgMLST	b1969	yedW	response regulator family protein
wgMLST	b1970	hiuH	hydroxyisourate hydrolase
wgMLST	b1971	yedY	membrane-anchored, periplasmic TMAO, DMSO reductase
wgMLST	b1972	yedZ	inner membrane heme subunit for periplasmic YedYZ reductase
wgMLST	b1973	zinT	zinc and cadmium binding protein, periplasmic
wgMLST	b1976	mtfA	anti-repressor for DgsA(Mlc)
wgMLST	b1983	yeeN	UPF0082 family protein
wgMLST	b1987	cbl	ssuEADCB/tauABCD operon transcriptional activator
wgMLST	b1992	cobS	cobalamin synthase
wgMLST	b2007	yeeX	UPF0265 family protein
wgMLST	b2014	plaP	putrescine importer, low affinity
wgMLST	b2016	yeeZ	putative epimerase
wgMLST	b2065	dcd	2'-deoxycytidine 5'-triphosphate deaminase
wgMLST	b2066	udk	uridine/cytidine kinase
wgMLST	b2075	mdtB	multidrug efflux system, subunit B
wgMLST	b2077	mdtD	putative arabinose efflux transporter
wgMLST	b2078	baeS	sensory histidine kinase in two-component regulatory system with BaeR
wgMLST	b2079	baeR	response regulator in two-component regulatory system with BaeS
wgMLST	b2080	yegP	UPF0339 family protein
wgMLST	b2081	yegQ	putative peptidase
wgMLST	b2086	yegS	phosphatidylglycerol kinase, metal-dependent
wgMLST	b2097	fbaB	fructose-bisphosphate aldolase class I
wgMLST	b2099	yegU	ADP-ribosylglycohydrolase family protein
wgMLST	b2100	yegV	putative kinase
wgMLST	b2101	yegW	putative DNA-binding transcriptional regulator
wgMLST	b2103	thiD	bifunctional hydroxy-methylpyrimidine kinase/hydroxy-phosphomethylpyrimidine kinase
wgMLST	b2104	thiM	hydoxyethylthiazole kinase
wgMLST	b2105	rcnR	transcriptional repressor of rcnA
wgMLST	b2107	rcnB	periplasmic modulator of Ni and Co efflux
wgMLST	b2113	mrp	antiporter inner membrane protein
wgMLST	b2124	yehS	DUF1456 family protein
wgMLST	b2125	yehT	putative response regulator in two-component system withYehU
wgMLST	b2126	yehU	inner membrane putative sensory kinase in two-component system with YehT
wgMLST	b2128	yehW	inner membrane putative ABC superfamily transporter permease
wgMLST	b2129	yehX	putative ABC superfamily transporter ATP-binding subunit
wgMLST	b2130	yehY	inner membrane putative ABC superfamily transporter permease
wgMLST	b2131	osmF	putative ABC superfamily transporter periplasmic-binding protein
wgMLST	b2132	bglX	beta-D-glucoside glucohydrolase, periplasmic
wgMLST	b2133	dld	D-lactate dehydrogenase, FAD-binding, NADH independent
wgMLST	b2134	pbpG	D-alanyl-D-alanine endopeptidase
wgMLST	b2135	yohC	Yip1 family inner membrane protein
wgMLST	b2136	yohD	DedA family inner membrane protein
wgMLST	b2141	yohJ	UPF0299 family inner membrane protein
wgMLST	b2142	yohK	LrgB family inner membrane protein
wgMLST	b2143	cdd	cytidine/deoxycytidine deaminase
wgMLST	b2144	sanA	vancomycin high temperature exclusion protein, DUF218 superfamily protein
wgMLST	b2145	yeiS	DUF2542 family protein
wgMLST	b2146	preT	dihydropyrimidine dehydrogenase, NADH-dependent, subunit N
wgMLST	b2147	preA	dihydropyrimidine dehydrogenase, NADH-dependent, subunit C
wgMLST	b2148	mglC	methyl-galactoside transporter subunit
wgMLST	b2149	mglA	fused methyl-galactoside transporter subunits of ABC superfamily: ATP-binding components
wgMLST	b2150	mglB	methyl-galactoside transporter subunit
wgMLST	b2151	galS	galactose- and fucose-inducible galactose regulon transcriptional isorepressor; mgl operon transcriptional repressor; autorepressor
wgMLST	b2152	yeiB	DUF418 family putative inner membrane protein
wgMLST	b2153	folE	GTP cyclohydrolase I
wgMLST	b2156	lysP	lysine transporter
wgMLST	b2157	yeiE	putative DNA-binding transcriptional regulator
wgMLST	b2158	yeiH	UPF0324 family inner membrane protein
wgMLST	b2159	nfo	endonuclease IV with intrinsic 3'-5' exonuclease activity
wgMLST	b2160	yeiI	putative kinase
wgMLST	b2165	psuG	pseudouridine 5'-phosphate glycosidase
wgMLST	b2167	fruA	fused fructose-specific PTS enzymes: IIBcomponent/IIC components
wgMLST	b2168	fruK	fructose-1-phosphate kinase
wgMLST	b2169	fruB	fused fructose-specific PTS enzymes: IIA component/HPr component
wgMLST	b2171	yeiP	elongation factor P-like protein
wgMLST	b2172	yeiQ	putative NAD-dependent D-mannonate oxidoreductase
wgMLST	b2173	yeiR	Zn-stimulated GTPase involved in zinc homeostasis; mutants are cadmium and EDTA sensitive; Zn(2+) binding protein
wgMLST	b2174	lpxT	lipid A 1-diphosphate synthase; undecaprenyl pyrophosphate:lipid A 1-phosphate phosphotransferase
wgMLST	b2175	mepS	murein DD-endopeptidase, space-maker hydrolase, mutational suppressor of prc thermosensitivity, outer membrane lipoprotein
wgMLST	b2176	rtn	resistance protein for phages lambda and N4, putative membrane-anchored cyclic-di-GMP phosphodiesterase
wgMLST	b2177	yejA	microcin C transporter YejABEF, periplasmic binding protein; ABC family
wgMLST	b2178	yejB	microcin C transporter YejABEF, permease subunit; ABC family
wgMLST	b2179	yejE	microcin C transporter YejABEF, permease subunit; ABC family
wgMLST	b2180	yejF	microcin C transporter, ATP-binding subunit; ABC family
wgMLST	b2181	yejG	uncharacterized protein
wgMLST	b2182	bcr	bicyclomycin/cysteine/sulfonamide efflux transporter
wgMLST	b2183	rsuA	16S rRNA pseudouridine(516) synthase
wgMLST	b2184	yejH	putative ATP-dependent DNA or RNA helicase
wgMLST	b2185	rplY	50S ribosomal subunit protein L25
wgMLST	b2186	yejK	spermidine nucleoid-associated protein
wgMLST	b2187	yejL	UPF0352 family protein
wgMLST	b2188	yejM	essential inner membrane DUF3413 domain-containing protein; lipid A production and membrane permeability factor
wgMLST	b2193	narP	response regulator in two-component regulatory system with NarQ or NarX
wgMLST	b2194	ccmH	heme lyase, CcmH subunit
wgMLST	b2195	dsbE	periplasmic thioredoxin of cytochrome c-type biogenesis
wgMLST	b2196	ccmF	heme lyase, CcmF subunit
wgMLST	b2197	ccmE	periplasmic heme chaperone
wgMLST	b2198	ccmD	cytochrome c biogenesis protein
wgMLST	b2199	ccmC	heme exporter subunit
wgMLST	b2200	ccmB	heme exporter subunit
wgMLST	b2201	ccmA	heme exporter subunit
wgMLST	b2202	napC	quinol dehydrogenase, electron source for NapAB
wgMLST	b2203	napB	nitrate reductase, small, cytochrome C550 subunit, periplasmic
wgMLST	b2204	napH	ferredoxin-type protein essential for electron transfer from ubiquinol to periplasmic nitrate reductase (NapAB)
wgMLST	b2205	napG	ferredoxin-type protein essential for electron transfer from ubiquinol to periplasmic nitrate reductase (NapAB)
wgMLST	b2206	napA	nitrate reductase, periplasmic, large subunit
wgMLST	b2207	napD	assembly protein for periplasmic nitrate reductase
wgMLST	b2208	napF	ferredoxin-type protein, role in electron transfer to periplasmic nitrate reductase NapA
wgMLST	b2209	eco	ecotin, a serine protease inhibitor
wgMLST	b2210	mqo	malate dehydrogenase, FAD/NAD(P)-binding domain
wgMLST	b2211	yojI	microcin J25 efflux pump, TolC-dependent; fused ABC transporter permease and ATP-binding components
wgMLST	b2212	alkB	oxidative demethylase of N1-methyladenine or N3-methylcytosine DNA lesions
wgMLST	b2213	ada	fused DNA-binding transcriptional dual regulator/O6-methylguanine-DNA methyltransferase
wgMLST	b2214	apbE	putative thiamine-synthetic flavin transferase lipoprotein
wgMLST	b2216	rcsD	phosphotransfer intermediate protein in two-component regulatory system with RcsBC
wgMLST	b2217	rcsB	response regulator in two-component regulatory system with RcsC and YojN
wgMLST	b2218	rcsC	hybrid sensory kinase in two-component regulatory system with RcsB and YojN
wgMLST	b2225	yfaP	DUF2135 family protein, putative host defense protein
wgMLST	b2231	gyrA	DNA gyrase (type II topoisomerase), subunit A
wgMLST	b2232	ubiG	bifunctional 3-demethylubiquinone-9 3-methyltransferase/2-octaprenyl-6-hydroxy phenol methylase
wgMLST	b2234	nrdA	ribonucleoside-diphosphate reductase 1, alpha subunit
wgMLST	b2235	nrdB	ribonucleoside-diphosphate reductase 1, beta subunit, ferritin-like protein
wgMLST	b2236	yfaE	ferredoxin involved with ribonucleotide reductase diferric-tyrosyl radical (Y*) cofactor maintenance
wgMLST	b2237	inaA	acid-inducible Kdo/WaaP family putative kinase
wgMLST	b2239	glpQ	periplasmic glycerophosphodiester phosphodiesterase
wgMLST	b2240	glpT	sn-glycerol-3-phosphate transporter
wgMLST	b2241	glpA	sn-glycerol-3-phosphate dehydrogenase (anaerobic), large subunit, FAD/NAD(P)-binding
wgMLST	b2242	glpB	sn-glycerol-3-phosphate dehydrogenase (anaerobic), membrane anchor subunit
wgMLST	b2243	glpC	anaerobic sn-glycerol-3-phosphate dehydrogenase, C subunit, 4Fe-4S iron-sulfur cluster
wgMLST	b2249	yfaY	inactive PncC family protein
wgMLST	b2250	yfaZ	outer membrane protein, putative porin
wgMLST	b2251	nudI	nucleoside triphosphatase
wgMLST	b2252	ais	putative LPS core heptose(II)-phosphate phosphatase
wgMLST	b2253	arnB	uridine 5'-(beta-1-threo-pentapyranosyl-4-ulose diphosphate) aminotransferase, PLP-dependent
wgMLST	b2254	arnC	undecaprenyl phosphate-L-Ara4FN transferase
wgMLST	b2255	arnA	fused UDP-L-Ara4N formyltransferase/UDP-GlcA C-4'-decarboxylase
wgMLST	b2256	arnD	undecaprenyl phosphate-alpha-L-ara4FN deformylase
wgMLST	b2257	arnT	4-amino-4-deoxy-L-arabinose transferase
wgMLST	b2258	arnF	undecaprenyl phosphate-alpha-L-ara4N exporter; flippase ArnEF subunit
wgMLST	b2259	pmrD	inactive two-component system connector protein
wgMLST	b2260	menE	O-succinylbenzoate-CoA ligase
wgMLST	b2261	menC	O-succinylbenzoyl-CoA synthase
wgMLST	b2262	menB	dihydroxynaphthoic acid synthetase
wgMLST	b2263	menH	2-succinyl-6-hydroxy-2,4-cyclohexadiene-1-carboxylate synthase
wgMLST	b2264	menD	2-succinyl-5-enolpyruvyl-6-hydroxy-3-cyclohexene-1-carboxylate synthase; SEPHCHC synthase
wgMLST	b2265	menF	isochorismate synthase 2
wgMLST	b2266	elaB	DUF883 family protein, putative membrane-anchored ribosome-binding protein
wgMLST	b2267	elaA	putative acyl-CoA transferase
wgMLST	b2268	rbn	RNase BN, tRNA processing enzyme
wgMLST	b2272	yfbM	DUF1877 family protein
wgMLST	b2276	nuoN	NADH:ubiquinone oxidoreductase, membrane subunit N
wgMLST	b2277	nuoM	NADH:ubiquinone oxidoreductase, membrane subunit M
wgMLST	b2278	nuoL	NADH:ubiquinone oxidoreductase, membrane subunit L
wgMLST	b2279	nuoK	NADH:ubiquinone oxidoreductase, membrane subunit K
wgMLST	b2280	nuoJ	NADH:ubiquinone oxidoreductase, membrane subunit J
wgMLST	b2281	nuoI	NADH:ubiquinone oxidoreductase, chain I
wgMLST	b2282	nuoH	NADH:ubiquinone oxidoreductase, membrane subunit H
wgMLST	b2283	nuoG	NADH:ubiquinone oxidoreductase, chain G
wgMLST	b2284	nuoF	NADH:ubiquinone oxidoreductase, chain F
wgMLST	b2285	nuoE	NADH:ubiquinone oxidoreductase, chain E
wgMLST	b2286	nuoC	NADH:ubiquinone oxidoreductase, fused CD subunit
wgMLST	b2287	nuoB	NADH:ubiquinone oxidoreductase, chain B
wgMLST	b2288	nuoA	NADH:ubiquinone oxidoreductase, membrane subunit A
wgMLST	b2289	lrhA	transcriptional repressor of flagellar, motility and chemotaxis genes
wgMLST	b2290	alaA	valine-pyruvate aminotransferase 2
wgMLST	b2291	yfbR	5'-nucleotidase
wgMLST	b2292	yfbS	putative transporter
wgMLST	b2293	yfbT	sugar phosphatas
wgMLST	b2294	yfbU	UPF0304 family protein
wgMLST	b2295	yfbV	UPF0208 family inner membrane protein
wgMLST	b2296	ackA	acetate kinase A and propionate kinase 2
wgMLST	b2297	pta	phosphate acetyltransferase
wgMLST	b2298	yfcC	putative inner membrane transporter, C4-dicarboxylate anaerobic carrier family
wgMLST	b2299	yfcD	putative NUDIX hydrolase
wgMLST	b2300	yfcE	phosphodiesterase activity on bis-pNPP
wgMLST	b2301	yfcF	glutathione S-transferase
wgMLST	b2302	yfcG	GSH-dependent disulfide bond oxidoreductase
wgMLST	b2303	folX	D-erythro-7,8-dihydroneopterin triphosphate 2'-epimerase and dihydroneopterin aldolase
wgMLST	b2304	yfcH	putative NAD-dependent nucleotide-sugar epimerase
wgMLST	b2306	hisP	histidine/lysine/arginine/ornithine transporter subunit
wgMLST	b2307	hisM	histidine/lysine/arginine/ornithine transporter subunit
wgMLST	b2308	hisQ	histidine/lysine/arginine/ornithine transporter permease subunit
wgMLST	b2309	hisJ	histidine/lysine/arginine/ornithine transporter subunit
wgMLST	b2311	ubiX	3-octaprenyl-4-hydroxybenzoate carboxy-lyase
wgMLST	b2312	purF	amidophosphoribosyltransferase
wgMLST	b2313	cvpA	colicin V production membrane protein
wgMLST	b2314	dedD	membrane-anchored periplasmic protein involved in septation
wgMLST	b2315	folC	bifunctional folylpolyglutamate synthase/dihydrofolate synthase
wgMLST	b2316	accD	acetyl-CoA carboxylase, beta (carboxyltransferase) subunit
wgMLST	b2317	dedA	DedA family inner membrane protein
wgMLST	b2318	truA	tRNA pseudouridine(38-40) synthase
wgMLST	b2319	usg	putative semialdehyde dehydrogenase
wgMLST	b2320	pdxB	erythronate-4-phosphate dehydrogenase
wgMLST	b2321	flk	putative flagella assembly protein
wgMLST	b2322	yfcJ	putative arabinose efflux transporter
wgMLST	b2323	fabB	3-oxoacyl-[acyl-carrier-protein] synthase I
wgMLST	b2324	mnmC	fused 5-methylaminomethyl-2-thiouridine-forming enzyme methyltransferase and FAD-dependent demodification enzyme
wgMLST	b2325	yfcL	uncharacterized protein
wgMLST	b2326	epmC	Elongation Factor P Lys34 hydroxylase
wgMLST	b2327	yfcA	UPF0721 family inner membrane protein
wgMLST	b2328	mepA	murein DD-endopeptidase
wgMLST	b2329	aroC	chorismate synthase
wgMLST	b2330	prmB	N5-glutamine methyltransferase
wgMLST	b2331	smrB	putative DNA endonuclease
wgMLST	b2340	sixA	phosphohistidine phosphatase
wgMLST	b2341	fadJ	fused enoyl-CoA hydratase and epimerase and isomerase/3-hydroxyacyl-CoA dehydrogenase
wgMLST	b2342	fadI	beta-ketoacyl-CoA thiolase, anaerobic, subunit
wgMLST	b2343	yfcZ	UPF0381 family protein
wgMLST	b2344	fadL	long-chain fatty acid outer membrane transporter
wgMLST	b2346	mlaA	ABC transporter maintaining OM lipid asymmetry, OM lipoprotein component
wgMLST	b2347	yfdC	putative inner membrane protein
wgMLST	b2377	yfdY	DUF2545 family putative inner membrane protein
wgMLST	b2378	lpxP	palmitoleoyl-acyl carrier protein (ACP)-dependent acyltransferase
wgMLST	b2379	alaC	valine-pyruvate aminotransferase 3
wgMLST	b2381	ypdB	response regulator activating yhjX; pyruvate-responsive YpdAB two-component system
wgMLST	b2382	ypdC	putative DNA-binding protein
wgMLST	b2384	ypdE	aminopeptidase
wgMLST	b2386	fryC	putative enzyme IIC component of PTS
wgMLST	b2387	fryB	putative enzyme IIB component of PTS
wgMLST	b2388	glk	glucokinase
wgMLST	b2389	yfeO	putative ion channel protein
wgMLST	b2390	ypeC	DUF2502 family putative periplasmic protein
wgMLST	b2392	mntH	manganese/divalent cation transporter
wgMLST	b2393	nupC	nucleoside (except guanosine) transporter
wgMLST	b2398	yfeC	DUF1323 family putative DNA-binding protein
wgMLST	b2399	yfeD	DUF1323 family putative DNA-binding protein
wgMLST	b2400	gltX	glutamyl-tRNA synthetase
wgMLST	b2410	yfeH	putative inorganic ion transporter
wgMLST	b2411	ligA	DNA ligase, NAD(+)-dependent
wgMLST	b2412	zipA	FtsZ stabilizer
wgMLST	b2413	cysZ	EI24 family inner membrane protein; putative sulfate transporter
wgMLST	b2414	cysK	cysteine synthase A, O-acetylserine sulfhydrolase A subunit
wgMLST	b2415	ptsH	phosphohistidinoprotein-hexose phosphotransferase component of PTS system (Hpr)
wgMLST	b2417	crr	glucose-specific enzyme IIA component of PTS
wgMLST	b2418	pdxK	pyridoxal-pyridoxamine kinase/hydroxymethylpyrimidine kinase
wgMLST	b2421	cysM	cysteine synthase B (O-acetylserine sulfhydrolase B)
wgMLST	b2422	cysA	sulfate/thiosulfate transporter subunit
wgMLST	b2423	cysW	sulfate/thiosulfate ABC transporter subunit
wgMLST	b2424	cysU	sulfate/thiosulfate ABC transporter permease
wgMLST	b2425	cysP	thiosulfate-binding protein
wgMLST	b2426	ucpA	furfural resistance protein, putative short-chain oxidoreductase
wgMLST	b2428	murQ	N-acetylmuramic acid 6-phosphate (MurNAc-6-P) etherase
wgMLST	b2431	yfeX	porphyrinogen oxidase, cytoplasmic
wgMLST	b2432	yfeY	RpoE-regulated lipoprotein
wgMLST	b2433	yfeZ	inner membrane protein
wgMLST	b2434	ypeA	putative acyl-CoA transferase
wgMLST	b2435	amiA	N-acetylmuramoyl-l-alanine amidase I
wgMLST	b2436	hemF	coproporphyrinogen III oxidase
wgMLST	b2438	eutK	putative ethanol utilization carboxysome structural protein
wgMLST	b2439	eutL	putative ethanol utilization carboxysome structural protein
wgMLST	b2461	eutP	putative P-loop NTPase ethanolamine utilization protein
wgMLST	b2462	eutS	putative ethanol utilization carboxysome structural protein
wgMLST	b2463	maeB	malic enzyme: putative oxidoreductase/putative phosphotransacetylase
wgMLST	b2464	talA	transaldolase A
wgMLST	b2466	ypfG	DUF1176 family protein
wgMLST	b2467	nudK	GDP-mannose pyrophosphatase
wgMLST	b2468	aegA	putative oxidoreductase, FeS binding subunit/NAD/FAD-binding subunit
wgMLST	b2470	acrD	aminoglycoside/multidrug efflux system
wgMLST	b2471	yffB	putative ArsC family reductase
wgMLST	b2472	dapE	N-succinyl-diaminopimelate deacylase
wgMLST	b2473	ypfH	palmitoyl-CoA esterase activity, uncertain physiological substrate
wgMLST	b2474	tmcA	elongator methionine tRNA (ac4C34) acetyltransferase
wgMLST	b2475	ypfJ	putative neutral zinc metallopeptidase
wgMLST	b2476	purC	phosphoribosylaminoimidazole-succinocarboxamide synthetase
wgMLST	b2477	bamC	BamABCDE complex OM biogenesis lipoprotein
wgMLST	b2478	dapA	dihydrodipicolinate synthase
wgMLST	b2479	gcvR	transcriptional repressor, regulatory protein accessory to GcvA
wgMLST	b2480	bcp	peroxiredoxin; thiol peroxidase, thioredoxin-dependent
wgMLST	b2493	yfgO	putative UPF0118 family inner membrane permease
wgMLST	b2494	bepA	periplasmic metalloprotease and chaperone for OM protein maintenance and assembly
wgMLST	b2495	yfgD	putative oxidoreductase
wgMLST	b2496	hda	ATPase regulatory factor involved in DnaA inactivation
wgMLST	b2497	uraA	uracil permease
wgMLST	b2498	upp	uracil phosphoribosyltransferase
wgMLST	b2499	purM	phosphoribosylaminoimidazole synthetase
wgMLST	b2500	purN	phosphoribosylglycinamide formyltransferase 1
wgMLST	b2501	ppk	polyphosphate kinase, component of RNA degradosome
wgMLST	b2502	ppx	exopolyphosphatase
wgMLST	b2504	yfgG	uncharacterized protein
wgMLST	b2505	yfgH	outer membrane integrity lipoprotein
wgMLST	b2506	yfgI	nalidixic acid resistance protein, putative periplasmic protein
wgMLST	b2507	guaA	GMP synthetase (glutamine aminotransferase)
wgMLST	b2508	guaB	IMP dehydrogenase
wgMLST	b2511	der	GTPase; multicopy suppressor of ftsJ
wgMLST	b2512	bamB	BamABCDE complex OM biogenesis lipoprotein
wgMLST	b2513	yfgM	putative anti-RcsB factor
wgMLST	b2514	hisS	histidyl tRNA synthetase
wgMLST	b2515	ispG	1-hydroxy-2-methyl-2-(E)-butenyl 4-diphosphate synthase
wgMLST	b2516	rodZ	MreB assembly cytoskeletal protein
wgMLST	b2517	rlmN	dual specificity 23S rRNA m(2)A2503, tRNA m(2)A37 methyltransferase, SAM-dependent
wgMLST	b2518	ndk	multifunctional nucleoside diphosphate kinase and apyrimidinic endonuclease and 3'-phosphodiesterase
wgMLST	b2522	sseB	rhodanase-like enzyme, sulfur transfer from thiosulfate
wgMLST	b2523	pepB	aminopeptidase B
wgMLST	b2524	iscX	Iron binding protein associated with IscS; putative molecular adaptor of IscS function
wgMLST	b2525	fdx	[2Fe-2S] ferredoxin
wgMLST	b2527	hscB	HscA co-chaperone, J domain-containing protein Hsc56; IscU-specific chaperone HscAB
wgMLST	b2528	iscA	FeS cluster assembly protein
wgMLST	b2529	iscU	iron-sulfur cluster assembly scaffold protein
wgMLST	b2530	iscS	cysteine desulfurase (tRNA sulfurtransferase), PLP-dependent
wgMLST	b2531	iscR	isc operon transcriptional repressor; suf operon transcriptional activator; oxidative stress- and iron starvation-inducible; autorepressor
wgMLST	b2533	suhB	inositol monophosphatase
wgMLST	b2534	yfhR	putative S9 family prolyl oligopeptidase
wgMLST	b2535	csiE	stationary phase inducible protein
wgMLST	b2536	hcaT	putative 3-phenylpropionic transporter
wgMLST	b2543	yphA	DoxX family inner membrane protein
wgMLST	b2544	yphB	mutarotase superfamily protein, YphB family
wgMLST	b2545	yphC	putative Zn-dependent NAD(P)-binding oxidoreductase
wgMLST	b2547	yphE	putative sugar transporter subunit of ABC superfamily, ATP-binding component
wgMLST	b2550	yphH	putative DNA-binding transcriptional regulator
wgMLST	b2551	glyA	serine hydroxymethyltransferase
wgMLST	b2552	hmp	fused nitric oxide dioxygenase/dihydropteridine reductase 2
wgMLST	b2555	yfhG	putative outer membrane protein modulating the QseEF response
wgMLST	b2556	glrK	sensor protein kinase regulating glmY sRNA in two-component system with response regulator GlrR
wgMLST	b2557	purL	phosphoribosylformyl-glycineamide synthetase
wgMLST	b2558	mltF	membrane-bound lytic transglycosylase F, murein hydrolase
wgMLST	b2559	tadA	tRNA-specific adenosine deaminase
wgMLST	b2560	pgpC	phosphatidylglycerophosphatase C, membrane bound
wgMLST	b2561	yfhH	putative DNA-binding transcriptional regulator
wgMLST	b2562	yfhL	putative 4Fe-4S cluster-containing protein
wgMLST	b2563	acpS	holo-[acyl-carrier-protein] synthase 1
wgMLST	b2564	pdxJ	pyridoxine 5'-phosphate synthase
wgMLST	b2565	recO	gap repair protein
wgMLST	b2566	era	membrane-associated, 16S rRNA-binding GTPase
wgMLST	b2567	rnc	RNase III
wgMLST	b2568	lepB	leader peptidase (signal peptidase I)
wgMLST	b2569	lepA	back-translocating elongation factor EF4, GTPase
wgMLST	b2570	rseC	SoxR iron-sulfur cluster reduction factor component; with RsxABCDEG
wgMLST	b2571	rseB	anti-sigma E factor, binds RseA
wgMLST	b2572	rseA	anti-sigma factor
wgMLST	b2573	rpoE	RNA polymerase sigma E factor
wgMLST	b2575	trmN	tRNA1(Val) (adenine(37)-N6)-methyltransferase
wgMLST	b2576	srmB	ATP-dependent RNA helicase
wgMLST	b2577	yfiE	putative DNA-binding transcriptional regulator
wgMLST	b2578	eamB	cysteine and O-acetylserine exporter
wgMLST	b2580	ung	uracil-DNA-glycosylase
wgMLST	b2581	yfiF	putative methyltransferase
wgMLST	b2582	trxC	thioredoxin 2
wgMLST	b2583	yfiP	DTW domain protein
wgMLST	b2584	pka	protein lysine acetyltransferase
wgMLST	b2585	pssA	phosphatidylserine synthase (CDP-diacylglycerol-serine O-phosphatidyltransferase)
wgMLST	b2586	yfiM	putative lipoprotein
wgMLST	b2587	kgtP	alpha-ketoglutarate transporter
wgMLST	b2592	clpB	protein disaggregation chaperone
wgMLST	b2593	yfiH	UPF0124 family protein
wgMLST	b2594	rluD	23S rRNA pseudouridine(1911,1915,1917) synthase
wgMLST	b2595	bamD	BamABCDE complex OM biogenesis lipoprotein
wgMLST	b2597	raiA	cold shock protein associated with 30S ribosomal subunit
wgMLST	b2598	pheL	pheA gene leader peptide
wgMLST	b2599	pheA	chorismate mutase and prephenate dehydratase, P-protein
wgMLST	b2600	tyrA	fused chorismate mutase T/prephenate dehydrogenase
wgMLST	b2601	aroF	3-deoxy-D-arabino-heptulosonate-7-phosphate synthase, tyrosine-repressible
wgMLST	b2602	yfiL	lipoprotein
wgMLST	b2603	yfiR	putative periplasmic inhibitor of YfiN activity
wgMLST	b2605	yfiB	OM lipoprotein putative positive effector of YfiN activity
wgMLST	b2606	rplS	50S ribosomal subunit protein L19
wgMLST	b2607	trmD	tRNA m(1)G37 methyltransferase, SAM-dependent
wgMLST	b2608	rimM	16S rRNA processing protein
wgMLST	b2609	rpsP	30S ribosomal subunit protein S16
wgMLST	b2610	ffh	Signal Recognition Particle (SRP) component with 4.5S RNA (ffs)
wgMLST	b2611	ypjD	cytochrome c assembly protein family inner membrane protein
wgMLST	b2615	nadK	NAD kinase
wgMLST	b2616	recN	recombination and repair protein
wgMLST	b2617	bamE	lipoprotein component of BamABCDE OM biogenesis complex
wgMLST	b2618	ratB	UPF0125 family protein
wgMLST	b2619	ratA	toxic UPF0083 family protein inhibitor of 70S ribosome formation
wgMLST	b2620	smpB	trans-translation protein
wgMLST	b2664	csiR	transcriptional repressor of csiD
wgMLST	b2665	ygaU	uncharacterized protein
wgMLST	b2666	yqaE	cyaR sRNA-regulated protein
wgMLST	b2667	ygaV	tributyltin-inducible repressor of ygaVP
wgMLST	b2668	ygaP	DUF2892 family inner membrane rhodanese
wgMLST	b2669	stpA	DNA binding protein, nucleoid-associated
wgMLST	b2670	alaE	alanine exporter, alanine-inducible, stress-responsive
wgMLST	b2671	ygaC	uncharacterized protein
wgMLST	b2672	ygaM	DUF883 family protein, putative membrane-anchored ribosome-binding protein
wgMLST	b2673	nrdH	hydrogen donor for NrdEF electron transport system; glutaredoxin-like protein
wgMLST	b2675	nrdE	ribonucleoside-diphosphate reductase 2, alpha subunit
wgMLST	b2676	nrdF	ribonucleoside-diphosphate reductase 2, beta subunit, ferritin-like protein
wgMLST	b2677	proV	glycine betaine transporter subunit
wgMLST	b2678	proW	glycine betaine transporter subunit
wgMLST	b2679	proX	glycine betaine transporter subunit
wgMLST	b2682	ygaZ	putative L-valine exporter, norvaline resistance protein
wgMLST	b2683	ygaH	putative L-valine exporter, norvaline resistance protein
wgMLST	b2684	mprA	transcriptional repressor of microcin B17 synthesis and multidrug efflux
wgMLST	b2685	emrA	multidrug efflux system
wgMLST	b2686	emrB	multidrug efflux system protein
wgMLST	b2687	luxS	S-ribosylhomocysteine lyase
wgMLST	b2688	gshA	glutamate-cysteine ligase
wgMLST	b2689	yqaA	COG1238 family inner membrane protein
wgMLST	b2690	yqaB	fructose-1-P and 6-phosphogluconate phosphatase
wgMLST	b2696	csrA	pleiotropic regulatory protein for carbon source metabolism
wgMLST	b2697	alaS	alanyl-tRNA synthetase
wgMLST	b2698	recX	regulatory protein for RecA
wgMLST	b2699	recA	DNA recombination and repair protein; ssDNA-dependent ATPase; synaptase; ssDNA and dsDNA binding protein forming filaments; ATP-dependent homologous DNA strand exchanger; recombinase A; LexA autocleavage cofactor
wgMLST	b2700	pncC	nicotinamide-nucleotide amidohydrolase; NMN amidohydrolase
wgMLST	b2701	mltB	membrane-bound lytic murein transglycosylase B
wgMLST	b2708	srlQ	D-arabinose 5-phosphate isomerase
wgMLST	b2709	norR	anaerobic nitric oxide reductase DNA-binding transcriptional activator
wgMLST	b2710	norV	anaerobic nitric oxide reductase flavorubredoxin
wgMLST	b2711	norW	NADH:flavorubredoxin oxidoreductase
wgMLST	b2713	hydN	formate dehydrogenase-H, [4Fe-4S] ferredoxin subunit
wgMLST	b2722	hycD	hydrogenase 3, membrane subunit
wgMLST	b2723	hycC	hydrogenase 3, membrane subunit
wgMLST	b2724	hycB	hydrogenase 3, Fe-S subunit
wgMLST	b2725	hycA	regulator of the transcriptional regulator FhlA
wgMLST	b2726	hypA	protein involved in nickel insertion into hydrogenases 3
wgMLST	b2727	hypB	GTP hydrolase involved in nickel liganding into hydrogenases
wgMLST	b2728	hypC	hydrogenase maturation protein
wgMLST	b2729	hypD	hydrogenase maturation protein
wgMLST	b2730	hypE	carbamoyl dehydratase, hydrogenases 1,2,3 maturation protein
wgMLST	b2733	mutS	methyl-directed mismatch repair protein
wgMLST	b2741	rpoS	RNA polymerase, sigma S (sigma 38) factor
wgMLST	b2742	nlpD	activator of AmiC murein hydrolase activity, lipoprotein
wgMLST	b2743	pcm	L-isoaspartate protein carboxylmethyltransferase type II
wgMLST	b2744	umpG	broad specificity 5'(3')-nucleotidase and polyphosphatase
wgMLST	b2745	truD	tRNA(Glu) pseudouridine(13) synthase
wgMLST	b2746	ispF	2C-methyl-D-erythritol 2,4-cyclodiphosphate synthase
wgMLST	b2747	ispD	4-diphosphocytidyl-2C-methyl-D-erythritol synthase
wgMLST	b2748	ftsB	cell division protein
wgMLST	b2749	ygbE	DUF3561 family inner membrane protein
wgMLST	b2750	cysC	adenosine 5'-phosphosulfate kinase
wgMLST	b2751	cysN	sulfate adenylyltransferase, subunit 1
wgMLST	b2752	cysD	sulfate adenylyltransferase, subunit 2
wgMLST	b2753	iap	aminopeptidase in alkaline phosphatase isozyme conversion
wgMLST	b2762	cysH	phosphoadenosine phosphosulfate reductase; PAPS reductase, thioredoxin dependent
wgMLST	b2763	cysI	sulfite reductase, beta subunit, NAD(P)-binding, heme-binding
wgMLST	b2764	cysJ	sulfite reductase, alpha subunit, flavoprotein
wgMLST	b2765	queD	6-pyruvoyl tetrahydrobiopterin synthase (PTPS)
wgMLST	b2777	queE	7-carboxy-7-deazaguanine synthase; queosine biosynthesis
wgMLST	b2779	eno	enolase
wgMLST	b2780	pyrG	CTP synthetase
wgMLST	b2781	mazG	nucleoside triphosphate pyrophosphohydrolase
wgMLST	b2784	relA	(p)ppGpp synthetase I/GTP pyrophosphokinase
wgMLST	b2785	rlmD	23S rRNA m(5)U1939 methyltransferase, SAM-dependent
wgMLST	b2786	barA	hybrid sensory histidine kinase, in two-component regulatory system with UvrY
wgMLST	b2790	yqcA	short-chain flavodoxin, FMN-binding
wgMLST	b2791	truC	tRNA(Ile1,Asp) pseudouridine(65) synthase
wgMLST	b2792	yqcC	DUF446 family protein
wgMLST	b2793	syd	SecY-interacting protein
wgMLST	b2794	queF	7-cyano-7-deazaguanine reductase (NADPH-dependent)
wgMLST	b2795	ygdH	UPF0717 family protein
wgMLST	b2796	sdaC	putative serine transporter
wgMLST	b2798	ygdG	Ssb-binding protein, misidentified as ExoIX
wgMLST	b2799	fucO	L-1,2-propanediol oxidoreductase
wgMLST	b2800	fucA	L-fuculose-1-phosphate aldolase
wgMLST	b2802	fucI	L-fucose isomerase
wgMLST	b2803	fucK	L-fuculokinase
wgMLST	b2804	fucU	L-fucose mutarotase
wgMLST	b2805	fucR	l-fucose operon activator
wgMLST	b2806	rlmM	23S rRNA C2498 2'-O-ribose methyltransferase, SAM-dependent
wgMLST	b2807	ygdD	UPF0382 family inner membrane protein
wgMLST	b2808	gcvA	glycine cleavage system transcriptional activator; autorepressor
wgMLST	b2809	ygdI	DUF903 family verified lipoprotein
wgMLST	b2811	csdE	CsdA-binding activator; Fe-S protein
wgMLST	b2812	tcdA	tRNA threonylcarbamoyladenosine dehydratase; sulfur acceptor for CsdA
wgMLST	b2813	mltA	membrane-bound lytic murein transglycosylase A
wgMLST	b2817	amiC	N-acetylmuramoyl-L-alanine amidase
wgMLST	b2818	argA	fused acetylglutamate kinase homolog (inactive)/amino acid N-acetyltransferase
wgMLST	b2819	recD	exonuclease V (RecBCD complex), alpha chain
wgMLST	b2820	recB	exonuclease V (RecBCD complex), beta subunit
wgMLST	b2821	ptrA	protease III
wgMLST	b2822	recC	exonuclease V (RecBCD complex), gamma chain
wgMLST	b2823	ppdC	putative prepilin peptidase-dependent protein
wgMLST	b2824	ygdB	DUF2509 family protein
wgMLST	b2825	ppdB	putative prepilin peptidase-dependent protein
wgMLST	b2826	ppdA	putative prepilin peptidase-dependent protein
wgMLST	b2827	thyA	thymidylate synthetase
wgMLST	b2828	lgt	phosphatidylglycerol-prolipoprotein diacylglyceryl transferase
wgMLST	b2829	ptsP	fused PTS enzyme: PEP-protein phosphotransferase (enzyme I)/GAF domain containing protein
wgMLST	b2830	rppH	RNA pyrophosphohydrolase
wgMLST	b2831	mutH	methyl-directed mismatch repair protein
wgMLST	b2832	ygdQ	UPF0053 family inner membrane protein
wgMLST	b2833	ygdR	DUF903 family verified lipoprotein
wgMLST	b2834	tas	putative NADP(H)-dependent aldo-keto reductase
wgMLST	b2835	lplT	lysophospholipid transporter
wgMLST	b2836	aas	fused 2-acylglycerophospho-ethanolamine acyl transferase/acyl-acyl carrier protein synthetase
wgMLST	b2837	galR	galactose-inducible d-galactose regulon transcriptional repressor; autorepressor
wgMLST	b2838	lysA	diaminopimelate decarboxylase, PLP-binding
wgMLST	b2839	lysR	transcriptional activator of lysA; autorepressor
wgMLST	b2840	ygeA	Asp/Glu_racemase family protein
wgMLST	b2841	araE	arabinose transporter
wgMLST	b2842	kduD	hexuronate dehydrogenase; hexuronate utilization in high osmolarity
wgMLST	b2843	kduI	hexuronate isomerase; hexuronate utilization in high osmolarity
wgMLST	b2844	yqeF	short chain acyltransferase
wgMLST	b2889	idi	isopentenyl diphosphate isomerase
wgMLST	b2892	recJ	ssDNA exonuclease, 5' --> 3'-specific
wgMLST	b2893	dsbC	protein disulfide isomerase II
wgMLST	b2894	xerD	site-specific tyrosine recombinase
wgMLST	b2895	fldB	flavodoxin 2
wgMLST	b2896	cptA	toxin of CptAB toxin-antitoxin pair
wgMLST	b2897	sdhE	flavinator of succinate dehydrogenase; antitoxin of CptAB toxin-antitoxin pair
wgMLST	b2898	ygfZ	iron-sulfur cluster repair protein, plumbagin resistance
wgMLST	b2899	yqfA	hemolysin III family HylIII inner membrane protein
wgMLST	b2900	yqfB	UPF0267 family protein
wgMLST	b2901	bglA	6-phospho-beta-glucosidase A
wgMLST	b2903	gcvP	glycine decarboxylase, PLP-dependent, subunit (protein P) of glycine cleavage complex
wgMLST	b2904	gcvH	glycine cleavage complex lipoylprotein
wgMLST	b2905	gcvT	aminomethyltransferase, tetrahydrofolate-dependent, subunit (T protein) of glycine cleavage complex
wgMLST	b2906	ubiI	2-octaprenylphenol hydroxylase, FAD-dependent
wgMLST	b2907	ubiH	2-octaprenyl-6-methoxyphenol hydroxylase, FAD/NAD(P)-binding
wgMLST	b2908	pepP	proline aminopeptidase P II
wgMLST	b2909	ygfB	UPF0149 family protein
wgMLST	b2910	zapA	FtsZ stabilizer
wgMLST	b2912	fau	5-formyltetrahydrofolate cyclo-ligase family protein
wgMLST	b2913	serA	D-3-phosphoglycerate dehydrogenase
wgMLST	b2914	rpiA	ribose 5-phosphate isomerase, constitutive
wgMLST	b2916	argP	transcriptional regulator for arginine transport and DNA replication genes; replication initiation inhibitor
wgMLST	b2922	yggE	oxidative stress defense protein
wgMLST	b2923	argO	arginine transporter
wgMLST	b2925	fbaA	fructose-bisphosphate aldolase, class II
wgMLST	b2926	pgk	phosphoglycerate kinase
wgMLST	b2927	epd	D-erythrose 4-phosphate dehydrogenase
wgMLST	b2935	tktA	transketolase 1, thiamine triphosphate-binding
wgMLST	b2936	loiP	Phe-Phe periplasmic metalloprotease, OM lipoprotein; low salt-inducible; heat shock protein that binds Era
wgMLST	b2937	speB	agmatinase
wgMLST	b2938	speA	biosynthetic arginine decarboxylase, PLP-binding
wgMLST	b2939	yqgB	uncharacterized protein
wgMLST	b2940	yqgC	uncharacterized protein
wgMLST	b2942	metK	S-adenosylmethionine synthetase
wgMLST	b2943	galP	D-galactose transporter
wgMLST	b2944	yggI	Zn-dependent metalloprotease-related protein
wgMLST	b2945	endA	DNA-specific endonuclease I
wgMLST	b2946	rsmE	16S rRNA m(3)U1498 methyltransferase, SAM-dependent
wgMLST	b2947	gshB	glutathione synthetase
wgMLST	b2948	yqgE	uncharacterized protein
wgMLST	b2949	yqgF	putative Holliday junction resolvase
wgMLST	b2950	yggR	putative PilT family AAA+ ATPase
wgMLST	b2951	yggS	UPF0001 family protein, PLP-binding
wgMLST	b2952	yggT	putative inner membrane protein; compensates for loss in K+ uptake
wgMLST	b2953	yggU	UPF0235 family protein
wgMLST	b2954	rdgB	dITP/XTP pyrophosphatase
wgMLST	b2955	yggW	HemN family putative oxidoreductase
wgMLST	b2957	ansB	periplasmic L-asparaginase 2
wgMLST	b2958	yggN	DUF2884 family putative periplasmic protein
wgMLST	b2959	yggL	DUF469 family protein
wgMLST	b2960	trmI	tRNA m(7)G46 methyltransferase, SAM-dependent
wgMLST	b2961	mutY	adenine DNA glycosylase
wgMLST	b2962	yggX	protein that protects iron-sulfur proteins against oxidative damage
wgMLST	b2963	mltC	membrane-bound lytic murein transglycosylase C
wgMLST	b2964	nupG	nucleoside transporter
wgMLST	b2966	yqgA	DUF554 family putative inner membrane protein
wgMLST	b2988	gss	fused glutathionylspermidine amidase/glutathionylspermidine synthetase
wgMLST	b2989	yghU	putative S-transferase
wgMLST	b2990	hybG	hydrogenase 2 accessory protein
wgMLST	b2991	hybF	protein involved with the maturation of hydrogenases 1 and 2
wgMLST	b2992	hybE	hydrogenase 2-specific chaperone
wgMLST	b2993	hybD	maturation protease for hydrogenase 2
wgMLST	b2994	hybC	hydrogenase 2, large subunit
wgMLST	b2995	hybB	putative hydrogenase 2 cytochrome b type component
wgMLST	b2996	hybA	hydrogenase 2 4Fe-4S ferredoxin-type component
wgMLST	b2997	hybO	hydrogenase 2, small subunit
wgMLST	b2998	yghW	DUF2623 family protein
wgMLST	b3001	gpr	L-glyceraldehyde 3-phosphate reductase
wgMLST	b3002	yqhA	UPF0114 family putative inner membrane protein
wgMLST	b3005	exbD	membrane spanning protein in TonB-ExbB-ExbD complex
wgMLST	b3006	exbB	membrane spanning protein in TonB-ExbB-ExbD complex
wgMLST	b3008	metC	cystathionine beta-lyase, PLP-dependent
wgMLST	b3010	yqhC	transcriptional activator of yqhD
wgMLST	b3011	yqhD	aldehyde reductase, NADPH-dependent
wgMLST	b3012	dkgA	2,5-diketo-D-gluconate reductase A
wgMLST	b3014	yqhH	outer membrane lipoprotein, Lpp paralog
wgMLST	b3017	ftsP	septal ring component that protects the divisome from stress; multicopy suppressor of ftsI(Ts)
wgMLST	b3018	plsC	1-acyl-sn-glycerol-3-phosphate acyltransferase
wgMLST	b3019	parC	DNA topoisomerase IV, subunit A
wgMLST	b3023	ygiV	transcriptional repressor for mcbR biofilm gene
wgMLST	b3024	ygiW	hydrogen peroxide and cadmium resistance periplasmic protein; stress-induced OB-fold protein
wgMLST	b3025	qseB	quorum sensing DNA-binding response regulator in two-component regulatory system with QseC
wgMLST	b3026	qseC	quorum sensing sensory histidine kinase in two-component regulatory system with QseB
wgMLST	b3028	mdaB	NADPH quinone reductase
wgMLST	b3029	ygiN	quinol monooxygenase
wgMLST	b3031	yqiA	acyl CoA esterase
wgMLST	b3032	cpdA	3',5' cAMP phosphodiesterase
wgMLST	b3033	yqiB	DUF1249 protein YqiB
wgMLST	b3034	nudF	ADP-ribose pyrophosphatase
wgMLST	b3035	tolC	transport channel
wgMLST	b3037	ygiB	DUF1190 family protein
wgMLST	b3038	ygiC	ATP-Grasp family ATPase
wgMLST	b3039	ygiD	4,5-DOPA-extradiol-dioxygenase
wgMLST	b3040	zupT	zinc transporter
wgMLST	b3041	ribB	3,4-dihydroxy-2-butanone-4-phosphate synthase
wgMLST	b3049	glgS	motility and biofilm regulator
wgMLST	b3052	hldE	fused heptose 7-phosphate kinase/heptose 1-phosphate adenyltransferase
wgMLST	b3053	glnE	fused deadenylyltransferase/adenylyltransferase for glutamine synthetase
wgMLST	b3054	ygiF	inorganic triphosphatase
wgMLST	b3055	ygiM	SH3 domain protein
wgMLST	b3056	cca	fused tRNA nucleotidyl transferase/2'3'-cyclic phosphodiesterase/2'nucleotidase and phosphatase
wgMLST	b3057	bacA	undecaprenyl pyrophosphate phosphatase
wgMLST	b3058	folB	bifunctional dihydroneopterin aldolase/dihydroneopterin triphosphate 2'-epimerase
wgMLST	b3059	plsY	putative glycerol-3-phosphate acyltransferase
wgMLST	b3061	ttdA	L-tartrate dehydratase, alpha subunit
wgMLST	b3062	ttdB	L-tartrate dehydratase, beta subunit
wgMLST	b3063	ttdT	L-tartrate/succinate antiporte
wgMLST	b3064	tsaD	tRNA(ANN) t(6)A37 threonylcarbamoyladenosine modification protein; glycation binding protein
wgMLST	b3065	rpsU	30S ribosomal subunit protein S21
wgMLST	b3066	dnaG	DNA primase
wgMLST	b3067	rpoD	RNA polymerase, sigma 70 (sigma D) factor
wgMLST	b3068	mug	G/U mismatch-specific DNA glycosylase; xanthine DNA glycosylase
wgMLST	b3070	yqjH	putative siderophore interacting protein
wgMLST	b3071	yqjI	PadR family putative transcriptional regulator
wgMLST	b3072	aer	fused signal transducer for aerotaxis sensory component/methyl accepting chemotaxis component
wgMLST	b3073	patA	putrescine:2-oxoglutaric acid aminotransferase, PLP-dependent
wgMLST	b3074	ygjH	putative tRNA binding protein; putative tRNA corner chaperone
wgMLST	b3075	ebgR	transcriptional repressor
wgMLST	b3076	ebgA	evolved beta-D-galactosidase, alpha subunit
wgMLST	b3077	ebgC	evolved beta-D-galactosidase, beta subunit; cupin superfamily
wgMLST	b3081	fadH	2,4-dienoyl-CoA reductase, NADH and FMN-linked
wgMLST	b3084	rlmG	23S rRNA m(2)G1835 methyltransferase, SAM-dependent
wgMLST	b3085	ygjP	putative metal dependent hydrolase
wgMLST	b3087	ygjR	putative NAD(P)-dependent dehydrogenase
wgMLST	b3088	alx	putative membrane-bound redox modulator
wgMLST	b3089	sstT	sodium:serine/threonine symporter
wgMLST	b3090	ygjV	Imp-YgjV family inner membrane protein
wgMLST	b3091	uxaA	altronate hydrolase
wgMLST	b3092	uxaC	uronate isomerase
wgMLST	b3093	exuT	hexuronate transporter
wgMLST	b3094	exuR	hexuronate regulon transcriptional repressor; autorepressor
wgMLST	b3095	yqjA	general envelope maintenance protein; DedA family inner membrane protein
wgMLST	b3096	mzrA	modulator of EnvZ/OmpR regulon
wgMLST	b3097	yqjC	DUF1090 family putative periplasmic protein
wgMLST	b3098	yqjD	membrane-anchored ribosome-binding protein
wgMLST	b3099	yqjE	DUF1469 family inner membrane protein
wgMLST	b3100	yqjK	uncharacterized protein
wgMLST	b3101	yqjF	putative quinol oxidase subunit
wgMLST	b3102	yqjG	putative S-transferase
wgMLST	b3105	yhaJ	LysR family putative transcriptional regulator
wgMLST	b3106	yhaK	redox-sensitive bicupin
wgMLST	b3107	yhaL	uncharacterized protein
wgMLST	b3113	tdcF	putative reactive intermediate deaminase
wgMLST	b3115	tdcD	propionate kinase/acetate kinase C, anaerobic
wgMLST	b3116	tdcC	L-threonine/L-serine transporter
wgMLST	b3117	tdcB	L-threonine dehydratase, catabolic
wgMLST	b3118	tdcA	tdc operon transcriptional activator
wgMLST	b3119	tdcR	L-threonine dehydratase operon activator protein
wgMLST	b3124	garK	glycerate kinase I
wgMLST	b3125	garR	tartronate semialdehyde reductase
wgMLST	b3126	garL	alpha-dehydro-beta-deoxy-D-glucarate aldolase
wgMLST	b3127	garP	putative (D)-galactarate transporter
wgMLST	b3147	lpoA	OM lipoprotein stimulator of MrcA transpeptidase
wgMLST	b3148	yraN	UPF0102 family protein
wgMLST	b3149	diaA	DnaA initiator-associating factor for replication initiation
wgMLST	b3150	yraP	outer membrane lipoprotein
wgMLST	b3151	yraQ	putative inner membrane permease
wgMLST	b3152	yraR	putative nucleoside-diphosphate-sugar epimerase
wgMLST	b3155	yhbQ	GIY-YIG nuclease superfamily protein
wgMLST	b3156	yhbS	putative acyl-CoA transferase
wgMLST	b3157	yhbT	SCP-2 sterol transfer family protein
wgMLST	b3158	yhbU	U32 peptidase family protein
wgMLST	b3159	yhbV	U32 peptidase family protein
wgMLST	b3160	yhbW	putative luciferase-like monooxygenase
wgMLST	b3161	mtr	tryptophan transporter of high affinity
wgMLST	b3162	deaD	ATP-dependent RNA helicase
wgMLST	b3163	nlpI	lipoprotein involved in osmotic sensitivity and filamentation
wgMLST	b3164	pnp	polynucleotide phosphorylase/polyadenylase
wgMLST	b3165	rpsO	30S ribosomal subunit protein S15
wgMLST	b3166	truB	tRNA pseudouridine synthase B: tRNA pseudouridine(55) synthase and putative tmRNA pseudouridine(342) synthase
wgMLST	b3167	rbfA	30s ribosome binding factor
wgMLST	b3168	infB	translation initiation factor IF-2
wgMLST	b3169	nusA	transcription termination/antitermination L factor
wgMLST	b3170	rimP	ribosome maturation factor for 30S subunits
wgMLST	b3172	argG	argininosuccinate synthetase
wgMLST	b3175	secG	preprotein translocase membrane subunit
wgMLST	b3176	glmM	phosphoglucosamine mutase
wgMLST	b3177	folP	7,8-dihydropteroate synthase
wgMLST	b3178	ftsH	protease, ATP-dependent zinc-metallo
wgMLST	b3179	rlmE	23S rRNA U2552 2'-O-ribose methyltransferase, SAM-dependent
wgMLST	b3180	yhbY	RNA binding protein associated with pre-50S ribosomal subunits
wgMLST	b3181	greA	transcript cleavage factor
wgMLST	b3182	dacB	D-alanyl-D-alanine carboxypeptidase
wgMLST	b3183	obgE	GTPase involved in cell partioning and DNA repair
wgMLST	b3184	yhbE	EamA family inner membrane putative transporter
wgMLST	b3185	rpmA	50S ribosomal subunit protein L27
wgMLST	b3186	rplU	50S ribosomal subunit protein L21
wgMLST	b3187	ispB	octaprenyl diphosphate synthase
wgMLST	b3188	sfsB	malPQ operon transcriptional activator
wgMLST	b3189	murA	UDP-N-acetylglucosamine 1-carboxyvinyltransferase
wgMLST	b3190	ibaG	acid stress protein; putative transcriptional regulator, BolA family
wgMLST	b3191	mlaB	ABC transporter maintaining OM lipid asymmetry, cytoplasmic STAS component
wgMLST	b3192	mlaC	ABC transporter maintaining OM lipid asymmetry, periplasmic binding protein
wgMLST	b3193	mlaD	ABC transporter maintaining OM lipid asymmetry, anchored periplasmic binding protein
wgMLST	b3194	mlaE	ABC transporter maintaining OM lipid asymmetry, inner membrane permease protein
wgMLST	b3195	mlaF	ABC transporter maintaining OM lipid asymmetry, ATP-binding protein
wgMLST	b3196	yrbG	putative calcium/sodium:proton antiporter
wgMLST	b3197	kdsD	D-arabinose 5-phosphate isomerase
wgMLST	b3198	kdsC	3-deoxy-D-manno-octulosonate 8-phosphate phosphatase
wgMLST	b3199	lptC	lipopolysaccharide export, IM-tethered periplasmic protein of the LptBFGC export complex
wgMLST	b3200	lptA	periplasmic LPS-binding protein
wgMLST	b3201	lptB	lipopolysaccharide export ABC transporter ATP-binding protein of the LptBFGC export complex
wgMLST	b3202	rpoN	RNA polymerase, sigma 54 (sigma N) factor
wgMLST	b3203	hpf	ribosome hibernation promoting factor HPF; stabilizes 70S dimers (100S)
wgMLST	b3204	ptsN	sugar-specific enzyme IIA component of PTS
wgMLST	b3205	yhbJ	adaptor protein RapZ for GlmZ/GlmY sRNA decay; glucosamine-6-phosphate regulated; NTPase
wgMLST	b3206	npr	phosphohistidinoprotein-hexose phosphotransferase component of N-regulated PTS system (Npr)
wgMLST	b3207	yrbL	Mg(2+)-starvation-stimulated protein
wgMLST	b3208	mtgA	biosynthetic peptidoglycan transglycosylase
wgMLST	b3209	elbB	isoprenoid biosynthesis protein with amidotransferase-like domain
wgMLST	b3210	arcB	aerobic respiration control sensor histidine protein kinase, cognate to two-component response regulators ArcA and RssB
wgMLST	b3211	yhcC	putative Fe-S oxidoreductase, Radical SAM superfamily protein
wgMLST	b3212	gltB	glutamate synthase, large subunit
wgMLST	b3213	gltD	glutamate synthase, 4Fe-4S protein, small subunit
wgMLST	b3221	yhcH	DUF386 family protein, cupin superfamily
wgMLST	b3222	nanK	N-acetylmannosamine kinase
wgMLST	b3223	nanE	putative N-acetylmannosamine-6-P epimerase
wgMLST	b3224	nanT	sialic acid transporter
wgMLST	b3225	nanA	N-acetylneuraminate lyase
wgMLST	b3226	nanR	transcriptional repressor of the nan operon, induced by sialic acid
wgMLST	b3228	sspB	ClpXP protease specificity enhancing factor
wgMLST	b3229	sspA	stringent starvation protein A, phage P1 late gene activator, RNAP-associated acid-resistance protein, inactive glutathione S-transferase homolog
wgMLST	b3230	rpsI	30S ribosomal subunit protein S9
wgMLST	b3231	rplM	50S ribosomal subunit protein L13
wgMLST	b3232	yhcM	putative AFG1-like family P-loop ATPase
wgMLST	b3233	yhcB	DUF1043 family inner membrane-anchored protein
wgMLST	b3234	degQ	serine endoprotease, periplasmic
wgMLST	b3235	degS	serine endoprotease, periplasmic
wgMLST	b3236	mdh	malate dehydrogenase, NAD(P)-binding
wgMLST	b3237	argR	l-arginine-responsive arginine metabolism regulon transcriptional regulator
wgMLST	b3238	yhcN	cadmium and peroxide resistance protein, stress-induced
wgMLST	b3239	yhcO	putative barnase inhibitor
wgMLST	b3240	aaeB	p-hydroxybenzoic acid efflux system component
wgMLST	b3241	aaeA	p-hydroxybenzoic acid efflux system component
wgMLST	b3242	aaeX	DUF1656 family putative inner membrane efflux pump associated protein
wgMLST	b3243	aaeR	transcriptional regulator for aaeXAB operon
wgMLST	b3244	tldD	putative peptidase
wgMLST	b3247	rng	ribonuclease G
wgMLST	b3248	yhdE	Maf-like protein
wgMLST	b3249	mreD	cell wall structural complex MreBCD transmembrane component MreD
wgMLST	b3250	mreC	cell wall structural complex MreBCD transmembrane component MreC
wgMLST	b3251	mreB	cell wall structural complex MreBCD, actin-like component MreB
wgMLST	b3252	csrD	targeting factor for csrBC sRNA degradation
wgMLST	b3253	acuI	putative acryloyl-CoA reductase
wgMLST	b3255	accB	acetyl CoA carboxylase, BCCP subunit
wgMLST	b3256	accC	acetyl-CoA carboxylase, biotin carboxylase subunit
wgMLST	b3257	yhdT	DUF997 family putative inner membrane protein
wgMLST	b3258	panF	pantothenate:sodium symporter
wgMLST	b3259	prmA	methyltransferase for 50S ribosomal subunit protein L11
wgMLST	b3260	dusB	tRNA-dihydrouridine synthase B
wgMLST	b3261	fis	global DNA-binding transcriptional dual regulator
wgMLST	b3262	yhdJ	DNA adenine methyltransferase, SAM-dependent
wgMLST	b3263	yhdU	putative membrane protein
wgMLST	b3279	yrdA	bacterial transferase hexapeptide domain protein
wgMLST	b3280	yrdB	DUF1488 family protein
wgMLST	b3281	aroE	dehydroshikimate reductase, NAD(P)-binding
wgMLST	b3282	tsaC	tRNA(ANN) t(6)A37 threonylcarbamoyladenosine modification protein, threonine-dependent ADP-forming ATPase
wgMLST	b3283	yrdD	putative DNA topoisomerase
wgMLST	b3284	smg	DUF494 family putative periplasmic protein
wgMLST	b3288	fmt	10-formyltetrahydrofolate:L-methionyl-tRNA(fMet) N-formyltransferase
wgMLST	b3289	rsmB	16S rRNA m(5)C967 methyltransferase, SAM-dependent
wgMLST	b3290	trkA	NAD-binding component of TrK potassium transporter
wgMLST	b3294	rplQ	50S ribosomal subunit protein L17
wgMLST	b3295	rpoA	RNA polymerase, alpha subunit
wgMLST	b3296	rpsD	30S ribosomal subunit protein S4
wgMLST	b3297	rpsK	30S ribosomal subunit protein S11
wgMLST	b3298	rpsM	30S ribosomal subunit protein S13
wgMLST	b3299	rpmJ	50S ribosomal subunit protein L36
wgMLST	b3300	secY	preprotein translocase membrane subunit
wgMLST	b3301	rplO	50S ribosomal subunit protein L15
wgMLST	b3302	rpmD	50S ribosomal subunit protein L30
wgMLST	b3303	rpsE	30S ribosomal subunit protein S5
wgMLST	b3304	rplR	50S ribosomal subunit protein L18
wgMLST	b3305	rplF	50S ribosomal subunit protein L6
wgMLST	b3306	rpsH	30S ribosomal subunit protein S8
wgMLST	b3307	rpsN	30S ribosomal subunit protein S14
wgMLST	b3308	rplE	50S ribosomal subunit protein L5
wgMLST	b3309	rplX	50S ribosomal subunit protein L24
wgMLST	b3310	rplN	50S ribosomal subunit protein L14
wgMLST	b3311	rpsQ	30S ribosomal subunit protein S17
wgMLST	b3312	rpmC	50S ribosomal subunit protein L29
wgMLST	b3313	rplP	50S ribosomal subunit protein L16
wgMLST	b3314	rpsC	30S ribosomal subunit protein S3
wgMLST	b3315	rplV	50S ribosomal subunit protein L22
wgMLST	b3316	rpsS	30S ribosomal subunit protein S19
wgMLST	b3317	rplB	50S ribosomal subunit protein L2
wgMLST	b3318	rplW	50S ribosomal subunit protein L23
wgMLST	b3319	rplD	50S ribosomal subunit protein L4
wgMLST	b3320	rplC	50S ribosomal subunit protein L3
wgMLST	b3321	rpsJ	30S ribosomal subunit protein S10
wgMLST	b3340	fusA	protein chain elongation factor EF-G, GTP-binding
wgMLST	b3342	rpsL	30S ribosomal subunit protein S12
wgMLST	b3343	tusB	mnm(5)-s(2)U34-tRNA synthesis 2-thiolation protein
wgMLST	b3344	tusC	mnm(5)-s(2)U34-tRNA synthesis 2-thiolation protein
wgMLST	b3345	tusD	sulfurtransferase for 2-thiolation step of mnm(5)-s(2)U34-tRNA synthesis
wgMLST	b3346	yheO	putative PAS domain-containing DNA-binding transcriptional regulator
wgMLST	b3347	fkpA	FKBP-type peptidyl-prolyl cis-trans isomerase (rotamase)
wgMLST	b3348	slyX	phi X174 lysis protein
wgMLST	b3349	slyD	FKBP-type peptidyl prolyl cis-trans isomerase (rotamase)
wgMLST	b3351	kefG	potassium-efflux system ancillary protein for KefB, glutathione-regulated
wgMLST	b3352	yheS	putative transporter subunit of ABC superfamily: ATP-binding component
wgMLST	b3353	yheT	UPF0017 family putative hydrolase
wgMLST	b3354	yheU	UPF0270 family protein
wgMLST	b3355	prkB	putative phosphoribulokinase
wgMLST	b3356	yhfA	OsmC family protein
wgMLST	b3357	crp	cAMP-activated global transcription factor, mediator of catabolite repression
wgMLST	b3358	yhfK	putative transporter, FUSC superfamily inner membrane protein, tandem domains
wgMLST	b3360	pabA	aminodeoxychorismate synthase, subunit II
wgMLST	b3361	fic	stationary-phase adenosine monophosphate-protein transferase domain protein
wgMLST	b3362	yhfG	putative Fic-binding protein
wgMLST	b3363	ppiA	peptidyl-prolyl cis-trans isomerase A (rotamase A)
wgMLST	b3364	tsgA	putative transporter
wgMLST	b3365	nirB	nitrite reductase, large subunit, NAD(P)H-binding
wgMLST	b3366	nirD	nitrite reductase, NAD(P)H-binding, small subunit
wgMLST	b3367	nirC	nitrite transporter
wgMLST	b3368	cysG	fused siroheme synthase 1,3-dimethyluroporphyriongen III dehydrogenase and siroheme ferrochelatase/uroporphyrinogen methyltransferase
wgMLST	b3369	yhfL	small lipoprotein
wgMLST	b3384	trpS	tryptophanyl-tRNA synthetase
wgMLST	b3385	gph	phosphoglycolate phosphatase
wgMLST	b3386	rpe	D-ribulose-5-phosphate 3-epimerase
wgMLST	b3387	dam	DNA adenine methyltransferase
wgMLST	b3388	damX	cell division protein that binds to the septal ring
wgMLST	b3389	aroB	3-dehydroquinate synthase
wgMLST	b3390	aroK	shikimate kinase I
wgMLST	b3391	hofQ	DNA catabolic putative fimbrial transporter
wgMLST	b3392	hofP	DNA catabolic protein
wgMLST	b3393	hofO	DNA catabolic protein
wgMLST	b3394	hofN	DNA catabolic putative fimbrial assembly protein
wgMLST	b3395	hofM	DNA catabolic putative pilus assembly protein
wgMLST	b3396	mrcA	fused penicillin-binding protein 1a: murein transglycosylase/murein transpeptidase
wgMLST	b3397	nudE	adenosine nucleotide hydrolase; substrates include Ap3A, Ap2A, ADP-ribose, NADH
wgMLST	b3398	yrfF	inner membrane protein
wgMLST	b3399	yrfG	GMP/IMP nucleotidase
wgMLST	b3400	hslR	ribosome-associated heat shock protein Hsp15
wgMLST	b3401	hslO	heat shock protein Hsp33
wgMLST	b3402	yhgE	DUF4153 family putative inner membrane protein
wgMLST	b3403	pck	phosphoenolpyruvate carboxykinase
wgMLST	b3404	envZ	sensory histidine kinase in two-component regulatory system with OmpR
wgMLST	b3405	ompR	response regulator in two-component regulatory system with EnvZ
wgMLST	b3406	greB	transcript cleavage factor
wgMLST	b3407	yhgF	putative transcriptional accessory protein
wgMLST	b3408	feoA	ferrous iron transporter, protein A
wgMLST	b3409	feoB	fused ferrous iron transporter, protein B: GTP-binding protein/membrane protein
wgMLST	b3410	feoC	putative DNA-binding transcriptional regulator
wgMLST	b3412	bioH	pimeloyl-ACP methyl ester carboxylesterase
wgMLST	b3413	gntX	DNA catabolic protein
wgMLST	b3414	nfuA	Fe/S biogenesis protein; putative scaffold/chaperone for damaged Fe/S proteins
wgMLST	b3415	gntT	gluconate transporter, high-affinity GNT I system
wgMLST	b3418	malT	mal regulon transcriptional activator
wgMLST	b3424	glpG	rhomboid intramembrane serine protease
wgMLST	b3425	glpE	thiosulfate:cyanide sulfurtransferase (rhodanese)
wgMLST	b3426	glpD	sn-glycerol-3-phosphate dehydrogenase, aerobic, FAD/NAD(P)-binding
wgMLST	b3428	glgP	glycogen phosphorylase
wgMLST	b3429	glgA	glycogen synthase
wgMLST	b3430	glgC	glucose-1-phosphate adenylyltransferase
wgMLST	b3431	glgX	glycogen debranching enzyme
wgMLST	b3432	glgB	1,4-alpha-glucan branching enzyme
wgMLST	b3433	asd	aspartate-semialdehyde dehydrogenase, NAD(P)-binding
wgMLST	b3434	yhgN	UPF0056 family inner membrane protein
wgMLST	b3437	gntK	gluconate kinase 2
wgMLST	b3438	gntR	d-gluconate inducible gluconate regulon transcriptional repressor
wgMLST	b3439	yhhW	quercetinase activity in vitro
wgMLST	b3440	yhhX	putative oxidoreductase
wgMLST	b3448	yhhA	DUF2756 family protein
wgMLST	b3449	ugpQ	glycerophosphodiester phosphodiesterase, cytosolic
wgMLST	b3450	ugpC	glycerol-3-phosphate transporter subunit
wgMLST	b3451	ugpE	glycerol-3-phosphate transporter subunit
wgMLST	b3452	ugpA	glycerol-3-phosphate transporter subunit
wgMLST	b3454	livF	leucine/isoleucine/valine transporter subunit
wgMLST	b3455	livG	leucine/isoleucine/valine transporter subunit
wgMLST	b3456	livM	leucine/isoleucine/valine transporter subunit
wgMLST	b3457	livH	leucine/isoleucine/valine transporter subunit
wgMLST	b3459	panM	PanD autocleavage accelerator, panothenate synthesis
wgMLST	b3461	rpoH	RNA polymerase, sigma 32 (sigma H) factor
wgMLST	b3462	ftsX	inner membrane putative ABC superfamily transporter permease
wgMLST	b3463	ftsE	putative ABC superfamily transporter ATP-binding subunit
wgMLST	b3464	ftsY	Signal Recognition Particle (SRP) receptor
wgMLST	b3465	rsmD	16S rRNA m(2)G966 methyltransferase, SAM-dependent
wgMLST	b3466	yhhL	DUF1145 family protein
wgMLST	b3467	yhhM	DUF2500 family protein
wgMLST	b3468	yhhN	TMEM86 family putative inner membrane protein
wgMLST	b3469	zntA	zinc, cobalt and lead efflux system
wgMLST	b3470	tusA	mnm(5)-s(2)U34-tRNA 2-thiolation sulfurtransferase
wgMLST	b3471	yhhQ	DUF165 family inner membrane protein
wgMLST	b3472	dcrB	putative lipoprotein
wgMLST	b3473	yhhS	putative arabinose efflux transporter
wgMLST	b3474	yhhT	UPF0118 family putative transporter
wgMLST	b3475	acpT	4'-phosphopantetheinyl transferase
wgMLST	b3476	nikA	nickel-binding, heme-binding periplasmic protein
wgMLST	b3477	nikB	nickel transporter subunit
wgMLST	b3478	nikC	nickel transporter subunit
wgMLST	b3479	nikD	nickel transporter subunit
wgMLST	b3480	nikE	nickel transporter subunit
wgMLST	b3481	nikR	transcriptional repressor, Ni-binding
wgMLST	b3485	yhhJ	inner membrane putative ABC transporter permease
wgMLST	b3486	rbbA	ribosome-associated ATPase: ATP-binding protein/ATP-binding membrane protein
wgMLST	b3487	yhiI	putative membrane fusion protein (MFP) of efflux pump
wgMLST	b3494	uspB	universal stress (ethanol tolerance) protein B
wgMLST	b3495	uspA	universal stress global response regulator
wgMLST	b3496	dtpB	dipeptide and tripeptide permease B
wgMLST	b3497	rsmJ	16S rRNA m(2)G1516 methyltransferase, SAM-dependent
wgMLST	b3498	prlC	oligopeptidase A
wgMLST	b3499	rlmJ	23S rRNA m(6)A2030 methyltransferase, SAM-dependent
wgMLST	b3500	gor	glutathione oxidoreductase
wgMLST	b3503	arsC	arsenate reductase
wgMLST	b3506	slp	outer membrane lipoprotein
wgMLST	b3507	dctR	LuxR family putative transcriptional regulator
wgMLST	b3509	hdeB	acid-resistance protein
wgMLST	b3510	hdeA	stress response protein acid-resistance protein
wgMLST	b3511	hdeD	acid-resistance membrane protein
wgMLST	b3512	gadE	gad regulon transcriptional activator
wgMLST	b3515	gadW	transcriptional activator of gadA and gadBC; repressor of gadX
wgMLST	b3519	treF	cytoplasmic trehalase
wgMLST	b3520	yhjB	putative DNA-binding transcriptional response regulator
wgMLST	b3521	yhjC	LysR family putative transcriptional regulator
wgMLST	b3522	yhjD	inner membrane putative BrbK family alternate lipid exporter
wgMLST	b3523	yhjE	MFS superfamily sugar transport 1 family protein
wgMLST	b3524	yhjG	putative inner membrane-anchored periplasmic AsmA family protein
wgMLST	b3525	yhjH	cyclic-di-GMP phosphodiesterase, FlhDC-regulated
wgMLST	b3526	kdgK	2-dehydro-3-deoxygluconokinase
wgMLST	b3527	yhjJ	putative periplasmic M16 family chaperone
wgMLST	b3528	dctA	C4-dicarboxylic acid, orotate and citrate transporter
wgMLST	b3529	yhjK	cyclic-di-GMP phosphodiesterase
wgMLST	b3531	bcsZ	endo-1,4-D-glucanase
wgMLST	b3539	yhjV	putative transporter
wgMLST	b3541	dppD	dipeptide/heme transporter
wgMLST	b3542	dppC	dipeptide/heme transporter
wgMLST	b3543	dppB	dipeptide/heme transporter
wgMLST	b3544	dppA	dipeptide transporter
wgMLST	b3546	eptB	KDO phosphoethanolamine transferase, Ca(2+)-inducible
wgMLST	b3548	yhjY	autotransporter beta-domain protein
wgMLST	b3549	tag	3-methyl-adenine DNA glycosylase I, constitutive
wgMLST	b3550	yiaC	putative acyl-CoA transferase
wgMLST	b3551	bisC	biotin sulfoxide reductase
wgMLST	b3552	yiaD	multicopy suppressor of bamB; outer membrane lipoprotein
wgMLST	b3553	ghrB	glyoxylate/hydroxypyruvate reductase B
wgMLST	b3554	yiaF	barrier effect co-colonization resistance factor; DUF3053 family lipoprotein
wgMLST	b3555	yiaG	HTH_CROC1 family putative transcriptional regulator
wgMLST	b3559	glyS	glycine tRNA synthetase, beta subunit
wgMLST	b3560	glyQ	glycine tRNA synthetase, alpha subunit
wgMLST	b3561	wecH	O-acetyltransferase for enterobacterial common antigen
wgMLST	b3563	yiaB	YiaAB family inner membrane protein
wgMLST	b3565	xylA	D-xylose isomerase
wgMLST	b3590	selB	selenocysteinyl-tRNA-specific translation factor
wgMLST	b3591	selA	selenocysteine synthase
wgMLST	b3592	yibF	glutathione S-transferase homolog
wgMLST	b3598	yibI	DUF3302 family inner membrane protein
wgMLST	b3599	mtlA	fused mannitol-specific PTS enzymes: IIA components/IIB components/IIC components
wgMLST	b3600	mtlD	mannitol-1-phosphate dehydrogenase, NAD-dependent
wgMLST	b3601	mtlR	mannitol operon repressor
wgMLST	b3602	yibL	ribosome-associated DUF2810 family protein
wgMLST	b3603	lldP	L-lactate permease
wgMLST	b3604	lldR	dual role activator/repressor for lldPRD operon
wgMLST	b3605	lldD	L-lactate dehydrogenase, FMN-linked
wgMLST	b3606	trmL	tRNA Leu mC34,mU34 2'-O-methyltransferase, SAM-dependent
wgMLST	b3607	cysE	serine acetyltransferase
wgMLST	b3608	gpsA	glycerol-3-phosphate dehydrogenase (NAD+)
wgMLST	b3609	secB	protein export chaperone
wgMLST	b3610	grxC	glutaredoxin 3
wgMLST	b3611	yibN	putative rhodanese-related sulfurtransferase
wgMLST	b3612	gpmM	phosphoglycero mutase III, cofactor-independent
wgMLST	b3613	envC	activator of AmiB,C murein hydrolases, septal ring factor
wgMLST	b3614	yibQ	putative polysaccharide deacetylase
wgMLST	b3616	tdh	L-threonine 3-dehydrogenase, NAD(P)-binding
wgMLST	b3617	kbl	glycine C-acetyltransferase
wgMLST	b3619	hldD	ADP-L-glycero-D-mannoheptose-6-epimerase, NAD(P)-binding
wgMLST	b3620	waaF	ADP-heptose:LPS heptosyltransferase II
wgMLST	b3630	waaP	kinase that phosphorylates core heptose of lipopolysaccharide
wgMLST	b3631	waaG	glucosyltransferase I
wgMLST	b3633	waaA	3-deoxy-D-manno-octulosonic-acid transferase (KDO transferase)
wgMLST	b3634	coaD	pantetheine-phosphate adenylyltransferase
wgMLST	b3635	mutM	formamidopyrimidine/5-formyluracil/5-hydroxymethyluracil DNA glycosylase
[truncated: 23,004 more rows]
