# Supplementary material for: Clonal and resistance profiles of fluoroquinolone-resistant uropathogenic Escherichia coli in countries with different practices of antibiotic prescription
Source: Front Microbiol. 2024 Oct 2;15:1446818. doi: 10.3389/fmicb.2024.1446818 (PMC11479919; doi:10.3389/fmicb.2024.1446818)
Supplement: Supplementary file 5 [file Data_Sheet_3.xlsx]

## Sheet: Sheet1
Supplementary Data_S3: Isolates used in the study
IsolateID	Sample	USA vs Iraq	CT	CIP-R Clonal group v2	AMP	AMC	CZ	CS3	TS	CIP	NIT	IMI	FOS	TET	MDR-3	MDR-4	MDR-5
RA002	RA002	Iraq	361	ST1196	0	0	0	0	1	1	0	0	0	1	1	1	0
RA003	RA003	Iraq	561	H30	1	1	1	1	1	1	0	0	0	1	1	1	1
RA004.1	RA004	Iraq	371	ST410	1	1	1	1	1	1	0	0	0	1	1	1	1
RA005	RA005	Iraq	561	H30	1	1	1	1	1	1	1	0	0	1	1	1	1
RA006.2	RA006	Iraq	600	ST73	1	1	1	1	1	1	0	0	0	1	1	1	1
RA007.1	RA007	Iraq	371	ST410	1	1	1	1	0	1	0	0	0	1	1	1	0
RA008	RA008	Iraq	561	H30	1	1	1	1	0	1	0	0	0	0	0	0	0
RA009	RA009	Iraq	561	H30	1	1	1	1	1	1	1	0	0	1	1	1	1
RA010	RA010	Iraq	561	H30	1	1	1	1	0	1	0	0	0	0	0	0	0
RA011.1	RA011	Iraq	561	H30	1	1	1	1	0	1	0	0	0	0	0	0	0
RA012	RA012	Iraq	371	ST405	1	1	1	1	1	1	0	0	0	1	1	1	1
RA013	RA013	Iraq	561	H30	1	1	1	1	1	1	0	0	0	1	1	1	1
RA014	RA014	Iraq	561	H30	1	1	1	1	1	1	0	0	0	0	1	1	0
RA015	RA015	Iraq	371	ST405	1	1	1	1	1	1	0	0	0	1	1	1	1
RA017	RA017	Iraq	371	ST405	1	1	1	1	1	1	0	0	0	1	1	1	1
RA018	RA018	Iraq	561	H30	1	1	1	1	1	1	0	0	0	1	1	1	1
RA019.1	RA019	Iraq	371	ST410	1	1	1	1	1	1	0	0	0	1	1	1	1
RA020	RA020	Iraq	371	ST405	1	1	1	1	1	1	0	0	0	1	1	1	1
RA021	RA021	Iraq	760	.	0	0	0	0	1	0	0	0	0	0	0	0	0
RA022	RA022	Iraq	371	ST405	1	1	1	1	1	1	0	0	0	1	1	1	1
RA023.2	RA023	Iraq	371	ST405	1	1	1	1	1	1	1	0	1	1	1	1	1
RA024	RA024	Iraq	760	.	0	0	0	0	1	0	0	0	0	0	0	0	0
RA026.1	RA026	Iraq	251	ST38	1	1	1	1	0	1	0	0	0	0	0	0	0
RA027	RA027	Iraq	771	ST4204	1	1	1	1	1	1	0	0	0	1	1	1	1
RA028.1	RA028	Iraq	360	ST224	0	0	0	0	1	1	0	0	0	1	1	1	0
RA029.1	RA029	Iraq	700	ST1290	1	1	1	1	1	1	0	0	0	0	1	1	0
RA030.1	RA030	Iraq	751	ST10	1	1	1	1	0	1	0	0	0	1	1	1	0
RA031.1	RA031	Iraq	561	H30	1	1	1	1	1	1	0	0	0	1	1	1	1
RA032	RA032	Iraq	361	ST196	1	1	1	1	1	1	0	0	0	1	1	1	1
RA033	RA033	Iraq	561	H30	0	0	0	0	1	1	0	0	1	1	1	1	1
RA034.1	RA034	Iraq	751	ST10	1	1	1	1	0	1	0	0	0	1	1	1	0
RA036.2	RA036	Iraq	271	.	0	0	0	0	1	0	0	0	0	0	0	0	0
RA037.1	RA037	Iraq	231	ST38	1	1	1	1	1	1	0	0	0	0	1	1	0
RA038.1	RA038	Iraq	561	H30	1	1	1	1	0	1	0	0	0	0	0	0	0
RA040.2	RA040	Iraq	361	.	0	0	0	0	1	0	0	0	0	1	0	0	0
RA041.1	RA041	Iraq	560	H30	1	1	1	1	1	1	0	1	0	1	1	1	1
RA042	RA042	Iraq	561	H30	1	1	1	1	1	1	0	0	0	1	1	1	1
RA043	RA043	Iraq	361	.	1	1	1	1	1	0	0	0	0	0	0	0	0
RA045	RA045	Iraq	271	.	1	1	1	1	1	0	0	0	0	1	1	1	0
RA046.1	RA046	Iraq	231	ST38	1	1	1	1	1	1	0	0	0	0	1	1	0
RA047	RA047	Iraq	760	.	1	1	1	1	1	0	0	0	0	0	0	0	0
RA048.1	RA048	Iraq	271	.	0	0	0	0	0	0	0	0	0	0	0	0	0
RA049	RA049	Iraq	751	ST10	1	1	1	1	1	1	0	0	0	0	1	1	0
RA050.1	RA050	Iraq	761	ST10	1	1	1	1	0	1	0	0	0	1	1	1	0
RA053.1	RA053	Iraq	561	H30	0	0	0	0	1	1	0	0	0	1	1	1	0
RA055.1	RA055	Iraq	271	.	0	0	0	0	1	0	0	0	0	0	0	0	0
RA057.1	RA057	Iraq	771	.	0	0	0	0	1	0	0	0	0	1	0	0	0
RA059.1	RA059	Iraq	371	ST410	1	1	1	1	1	1	0	0	0	1	1	1	1
RA060.1	RA060	Iraq	371	ST648	1	1	1	1	1	1	0	0	0	1	1	1	1
RA063	RA063	Iraq	360	.	1	1	1	1	1	0	0	0	0	1	1	1	0
RA064.1	RA064	Iraq	360	.	0	0	0	0	1	0	0	0	0	0	0	0	0
RA065.1	RA065	Iraq	371	ST405	1	1	1	1	1	1	0	0	0	1	1	1	1
RA066.1	RA066	Iraq	561	H30	1	1	1	1	0	1	0	0	0	0	0	0	0
RA067	RA067	Iraq	561	H30	0	0	0	0	1	1	0	0	0	1	1	1	0
RA069.1	RA069	Iraq	771	ST10	0	0	0	0	1	1	1	0	0	1	1	1	1
RA070	RA070	Iraq	560	H30	1	1	1	1	1	1	0	0	0	1	1	1	1
RA072	RA072	Iraq	771	.	0	0	0	0	1	0	0	0	0	0	0	0	0
RA073	RA073	Iraq	771	.	1	1	1	1	0	0	0	0	0	0	0	0	0
RA074.1	RA074	Iraq	561	H30	1	1	1	1	1	1	0	0	0	1	1	1	1
RA075	RA075	Iraq	561	H30	1	1	1	1	1	1	0	0	0	1	1	1	1
RA076.1	RA076	Iraq	771	.	0	0	0	0	1	0	0	0	0	0	0	0	0
RA077	RA077	Iraq	771	.	0	0	0	0	0	0	1	0	1	0	0	0	0
RA078	RA078	Iraq	771	.	1	1	1	1	0	0	0	0	0	0	0	0	0
RA079.1	RA079	Iraq	371	ST405	1	1	1	1	1	1	0	0	0	1	1	1	1
RA080.1	RA080	Iraq	231	.	1	1	1	1	1	0	0	0	0	0	0	0	0
RA081	RA081	Iraq	360	.	1	1	1	1	1	0	0	0	0	0	0	0	0
RA082	RA082	Iraq	561	H30	1	1	1	1	1	1	0	0	0	1	1	1	1
RA083	RA083	Iraq	771	ST10	1	1	1	1	1	1	1	0	1	1	1	1	1
RA084.1	RA084	Iraq	571	.	0	0	0	0	0	0	1	0	1	0	0	1	0
RA085	RA085	Iraq	771	.	0	0	0	0	1	0	0	0	0	0	0	0	0
RA301.1	RA301	Iraq	561	H30	1	1	1	1	1	1	0	0	0	0	1	1	0
RA302.1	RA302	Iraq	360	.	0	0	0	0	0	0	1	0	0	0	0	0	0
RA303.2	RA303	Iraq	771	ST10	1	1	1	1	0	1	1	1	0	0	1	1	1
RA304.2	RA304	Iraq	561	H30	1	1	1	1	1	1	1	0	0	1	1	1	1
RA305.1	RA305	Iraq	271	.	1	1	1	1	1	0	0	0	0	1	1	1	0
RA306.1	RA306	Iraq	271	.	1	1	1	1	1	0	0	0	0	1	1	1	0
RA307.2	RA307	Iraq	561	H30	1	1	1	1	1	1	0	0	0	1	1	1	1
RA308	RA308	Iraq	530	ST141	1	1	1	1	1	1	0	0	0	0	1	1	0
RA309.22	RA309	Iraq	271	ST69	1	1	1	1	1	1	0	0	1	1	1	1	1
RA310.1	RA310	Iraq	530	ST127	1	1	1	1	1	1	0	0	0	1	1	1	1
RA311.1	RA311	Iraq	361	ST457	1	1	1	1	0	1	0	0	0	1	1	1	0
RA312.2	RA312	Iraq	371	ST424	0	0	0	0	0	1	1	0	0	1	1	1	1
RA313.2	RA313	Iraq	561	H30	1	1	1	1	1	1	0	0	0	1	1	1	1
RA314.2	RA314	Iraq	761	ST1290	1	1	1	1	1	1	1	1	0	0	1	1	1
RA315.2	RA315	Iraq	361	ST448	1	1	1	1	1	1	0	0	0	1	1	1	1
RA316	RA316	Iraq	561	H30	1	1	1	1	0	1	0	0	0	0	0	0	0
RA317.1	RA317	Iraq	271	.	0	0	0	0	0	0	0	0	0	1	0	0	0
RA318.22	RA318	Iraq	271	.	1	1	1	1	1	0	0	0	0	1	1	1	0
RA319	RA319	Iraq	271	.	1	1	1	1	0	0	0	0	0	1	0	0	0
RA320.1	RA320	Iraq	371	ST405	1	1	1	1	1	1	0	0	0	1	1	1	1
RA321.1	RA321	Iraq	561	H30	1	1	1	1	1	1	0	1	0	1	1	1	1
RA322	RA322	Iraq	371	ST410	1	1	1	1	0	1	1	0	0	1	1	1	1
RA323.2	RA323	Iraq	271	.	0	0	0	0	0	0	0	0	0	0	0	0	0
RA324.2	RA324	Iraq	361	.	0	0	0	0	0	0	0	0	0	0	0	0	0
RA326.2	RA326	Iraq	561	H30	1	1	1	1	1	1	0	0	0	1	1	1	1
RA327.1	RA327	Iraq	371	ST405	1	1	1	1	1	1	0	0	0	1	1	1	1
RA328.1	RA328	Iraq	561	H30	1	1	1	1	1	1	0	0	1	1	1	1	1
RA329.1	RA329	Iraq	561	H30	1	1	1	1	0	1	0	0	0	1	1	1	0
RA330.2	RA330	Iraq	361	ST16	1	1	1	1	1	1	0	0	0	1	1	1	1
RA331.1	RA331	Iraq	560	H30	1	1	1	1	1	1	0	0	0	1	1	1	1
RA332.2	RA332	Iraq	561	H30	1	1	1	1	1	1	0	0	0	0	1	1	0
RA333.1	RA333	Iraq	361	ST156	1	1	1	1	1	1	0	0	0	1	1	1	1
RA334.2	RA334	Iraq	361	ST453	0	0	0	0	1	1	0	0	1	0	1	1	0
RA335	RA335	Iraq	271	.	1	1	1	1	1	0	0	0	0	1	1	1	0
RA336.1	RA336	Iraq	371	ST405	0	0	0	0	1	1	0	0	1	0	1	1	0
RA337	RA337	Iraq	361	.	1	1	1	1	0	0	0	0	0	1	0	0	0
RA338.1	RA338	Iraq	361	ST448	1	1	1	1	1	1	1	1	0	1	1	1	1
RA339	RA339	Iraq	620	ST73	1	1	1	1	0	1	0	0	0	0	0	0	0
RA340.2	RA340	Iraq	561	H30	1	1	1	1	1	1	0	0	1	1	1	1	1
RA341.1	RA341	Iraq	360	ST156	1	1	1	1	1	1	0	0	0	1	1	1	1
RA342.1	RA342	Iraq	361	ST345	1	1	1	1	1	1	0	0	0	1	1	1	1
RA343.2	RA343	Iraq	561	H30	0	0	0	0	1	1	1	0	0	1	1	1	1
RA344.33	RA344	Iraq	561	H30	1	1	1	1	1	1	1	0	0	1	1	1	1
RA345.2	RA345	Iraq	561	H30	1	1	1	1	1	1	0	0	0	1	1	1	1
RA346.1	RA346	Iraq	561	H30	1	1	1	1	1	1	0	0	0	1	1	1	1
RA347.2	RA347	Iraq	561	H30	1	1	1	1	1	1	0	0	0	0	1	1	0
RA348.1	RA348	Iraq	561	H30	1	1	1	1	1	1	0	0	0	1	1	1	1
RA349.1	RA349	Iraq	561	H30	1	1	1	1	1	1	1	0	0	1	1	1	1
RA350.1	RA350	Iraq	561	H30	1	1	1	1	1	1	1	0	0	1	1	1	1
RA351.3	RA351	Iraq	361	ST448	1	1	1	1	1	1	0	0	0	1	1	1	1
RA352.1	RA352	Iraq	561	H30	1	1	1	1	1	1	0	0	0	1	1	1	1
RA353.1	RA353	Iraq	561	H30	1	1	1	1	1	1	0	0	0	1	1	1	1
RA354.2	RA354	Iraq	530	.	0	0	0	0	0	0	0	0	0	0	0	0	0
RA355.1	RA355	Iraq	361	ST648	0	0	0	0	1	1	0	0	0	0	0	1	0
RA356.22	RA356	Iraq	561	H30	1	1	1	1	1	1	0	0	0	1	1	1	1
RA357.2	RA357	Iraq	561	H30	1	1	1	1	1	1	1	1	0	0	1	1	1
RA358.1	RA358	Iraq	371	ST648	1	1	1	1	1	1	0	0	1	1	1	1	1
RA359.2	RA359	Iraq	561	H30	1	1	1	1	1	1	0	0	1	1	1	1	1
RA360.1	RA360	Iraq	561	H30	1	1	1	1	1	1	1	1	0	0	1	1	1
RA361.1	RA361	Iraq	360	ST156	1	1	1	1	1	1	0	0	0	1	1	1	1
RA362	RA362	Iraq	561	H30	1	1	1	1	1	1	0	0	1	1	1	1	1
RA366	RA366	Iraq	561	H30	1	1	1	1	1	1	0	0	0	1	1	1	1
RA367	RA367	Iraq	561	H30	0	0	0	0	1	1	0	0	0	1	1	1	0
RA368	RA368	Iraq	620	.	0	0	0	0	0	0	0	0	0	0	0	0	0
RA369	RA369	Iraq	561	H30	1	1	1	1	1	1	0	0	0	0	1	1	0
RA370	RA370	Iraq	271	ST69	0	0	0	0	0	1	0	0	0	0	0	0	0
RA371	RA371	Iraq	561	H30	1	1	1	1	0	1	0	0	0	0	0	0	0
RA372.2	RA372	Iraq	561	H30	1	1	1	1	0	1	0	0	0	0	0	0	0
RA373.1	RA373	Iraq	561	H30	1	1	1	1	1	1	0	0	0	0	1	1	0
RA374.1	RA374	Iraq	271	ST69	0	0	0	0	1	1	0	0	0	0	0	0	0
RA375.1	RA375	Iraq	271	ST69	1	1	1	1	0	1	0	0	0	1	1	1	0
RA376	RA376	Iraq	761	.	0	0	0	0	0	0	0	0	0	0	0	0	0
RA377	RA377	Iraq	620	ST73	0	0	0	0	0	1	0	1	0	1	1	1	1
EcHV0328	EcHV0328	USA	271	.	0	0	0	0	0	0	0	0	0	0	0	0	0
EcHV0329	EcHV0329	USA	271	.	0	0	0	0	1	0	0	0	0	1	0	0	0
EcHV0330	EcHV0330	USA	271	.	0	0	0	0	1	0	0	0	1	1	1	1	0
EcHV0331	EcHV0331	USA	560	.	0	0	0	0	0	0	0	0	0	0	0	0	0
EcHV0332	EcHV0332	USA	530	.	0	0	0	0	0	0	0	0	0	0	0	0	0
EcHV0333	EcHV0333	USA	530	.	0	0	0	0	0	0	0	0	0	0	0	0	0
EcHV0334	EcHV0334	USA	561	H30	1	1	1	1	1	1	0	0	0	1	1	1	1
EcHV0335	EcHV0335	USA	271	.	0	0	0	0	0	0	0	0	0	0	0	0	0
EcHV0336	EcHV0336	USA	361	.	1	1	1	1	0	0	0	0	0	1	0	0	0
EcHV0337	EcHV0337	USA	571	ST1193	0	0	0	0	0	1	0	0	0	0	0	0	0
EcHV0338	EcHV0338	USA	561	H30	0	0	0	0	1	1	1	0	0	0	1	1	0
EcHV0339	EcHV0339	USA	261	.	0	0	0	0	0	0	0	0	0	0	0	0	0
EcHV0340	EcHV0340	USA	751	.	0	0	0	0	0	0	0	0	0	0	0	0	0
EcHV0341	EcHV0341	USA	661	.	0	0	0	0	0	0	0	0	0	0	0	0	0
EcHV0342	EcHV0342	USA	360	.	0	0	0	0	1	0	0	0	0	1	0	0	0
EcHV0343	EcHV0343	USA	571	ST1193	0	0	0	0	0	1	0	0	0	0	0	0	0
EcHV0344	EcHV0344	USA	561	H30	0	0	0	0	0	1	0	0	0	1	0	0	0
EcHV0345	EcHV0345	USA	561	H30	1	1	1	1	1	1	0	0	0	1	1	1	1
EcHV0346	EcHV0346	USA	510	.	0	0	0	0	0	0	0	0	0	0	0	0	0
EcHV0347	EcHV0347	USA	661	.	0	0	0	0	0	0	0	0	0	0	0	0	0
EcHV0348	EcHV0348	USA	571	.	0	0	0	0	0	0	0	0	0	0	0	0	0
EcHV0349	EcHV0349	USA	231	.	0	0	0	0	1	0	0	0	0	0	0	0	0
EcHV0350	EcHV0350	USA	560	.	1	1	1	1	1	0	0	0	0	1	1	1	0
EcHV0351	EcHV0351	USA	561	.	0	0	0	0	1	0	0	0	0	1	0	0	0
EcHV0352	EcHV0352	USA	560	.	0	0	0	0	0	0	0	0	0	0	0	0	0
EcHV0353	EcHV0353	USA	360	.	0	0	0	0	0	0	0	0	0	0	0	0	0
EcHV0354	EcHV0354	USA	771	.	0	0	0	0	1	0	0	0	0	1	0	0	0
EcHV0356	EcHV0356	USA	361	.	0	0	0	0	0	0	0	0	0	0	0	0	0
EcHV0358	EcHV0358	USA	360	.	0	0	0	0	0	0	0	0	0	0	0	0	0
EcHV0360	EcHV0360	USA	761	.	0	0	0	0	0	0	0	0	0	0	0	0	0
EcHV0361	EcHV0361	USA	371	.	0	0	0	0	1	0	0	0	0	1	0	0	0
EcHV0362	EcHV0362	USA	771	.	0	0	0	0	0	0	0	0	0	0	0	0	0
EcHV0363	EcHV0363	USA	760	.	0	0	0	0	0	0	0	0	0	0	0	0	0
EcHV0364	EcHV0364	USA	271	ST69	1	1	1	1	1	1	0	0	0	1	1	1	1
EcHV0365	EcHV0365	USA	511	.	0	0	0	0	0	0	0	0	0	0	0	0	0
EcHV0366	EcHV0366	USA	751	.	0	0	0	0	1	0	0	0	0	1	0	0	0
EcHV0368	EcHV0368	USA	651	.	0	0	0	0	0	0	0	0	0	0	0	0	0
EcHV0369	EcHV0369	USA	561	H30	0	0	0	0	0	1	0	0	0	1	0	0	0
EcHV0371	EcHV0371	USA	520	.	0	0	0	0	0	0	0	0	0	0	0	0	0
EcHV0372	EcHV0372	USA	531	.	0	0	0	0	0	0	0	0	0	0	0	0	0
EcHV0373	EcHV0373	USA	561	H30	1	1	1	1	0	1	0	0	0	0	0	0	0
EcHV0374	EcHV0374	USA	271	.	0	0	0	0	1	0	0	0	0	1	0	0	0
EcHV0375	EcHV0375	USA	200	.	1	1	1	1	1	0	0	0	0	1	1	1	0
EcHV0376	EcHV0376	USA	620	.	0	0	0	0	0	0	1	0	0	0	0	0	0
EcHV0377.1	EcHV0377	USA	550	.	0	0	0	0	0	0	0	0	0	0	0	0	0
EcHV0378	EcHV0378	USA	350	.	0	0	0	0	0	0	0	0	0	0	0	0	0
EcHV0379	EcHV0379	USA	360	.	0	0	0	0	0	0	0	0	0	0	0	0	0
EcHV0380	EcHV0380	USA	561	H30	0	0	0	0	1	1	0	0	0	1	1	1	0
EcHV0381	EcHV0381	USA	760	.	0	0	0	0	0	0	0	0	0	0	0	0	0
EcHV0382	EcHV0382	USA	530	.	0	0	0	0	1	0	0	0	0	1	0	0	0
EcHV0383	EcHV0383	USA	760	.	0	0	0	0	0	0	0	0	0	0	0	0	0
EcHV0384	EcHV0384	USA	760	.	0	0	0	0	0	0	0	0	0	0	0	0	0
EcHV0385	EcHV0385	USA	271	.	0	0	0	0	0	0	0	0	0	0	0	0	0
EcHV0386	EcHV0386	USA	511	.	0	0	0	0	0	0	0	0	0	0	0	0	0
EcHV0387	EcHV0387	USA	561	.	0	0	0	0	0	0	0	0	0	0	0	0	0
EcHV0388	EcHV0388	USA	620	.	0	0	0	0	0	0	0	0	0	0	0	0	0
EcHV0389	EcHV0389	USA	620	.	0	0	0	0	0	0	0	0	0	0	0	0	0
EcHV0390	EcHV0390	USA	271	.	0	0	0	0	0	0	0	0	0	0	0	0	0
EcHV0391	EcHV0391	USA	271	.	0	0	0	0	0	0	0	0	0	0	0	0	0
EcHV0392	EcHV0392	USA	571	ST1193	0	0	0	0	0	1	0	0	0	0	0	0	0
EcHV0393	EcHV0393	USA	661	.	0	0	0	0	0	0	0	0	0	0	0	0	0
EcHV0394	EcHV0394	USA	271	.	0	0	0	0	1	0	0	0	0	1	0	0	0
EcHV0395	EcHV0395	USA	760	.	0	0	0	0	0	0	0	0	0	0	0	0	0
EcHV0396	EcHV0396	USA	531	.	0	0	0	0	0	0	0	0	0	0	0	0	0
EcHV0397	EcHV0397	USA	360	.	0	0	0	0	0	0	0	0	0	0	0	0	0
EcHV0398	EcHV0398	USA	771	.	0	0	0	0	1	0	0	0	0	0	0	0	0
EcHV0399	EcHV0399	USA	531	H30	1	1	1	1	0	1	0	0	0	1	1	1	0
EcHV0400	EcHV0400	USA	771	.	0	0	0	0	0	0	0	0	0	0	0	0	0
EcHV0401	EcHV0401	USA	571	ST1193	0	0	0	0	1	1	0	0	0	1	1	1	0
EcHV0402	EcHV0402	USA	561	H30	1	1	1	1	1	1	0	0	0	1	1	1	1
EcHV0403	EcHV0403	USA	360	.	0	0	0	0	0	0	1	0	0	0	0	0	0
EcHV0404	EcHV0404	USA	771	.	0	0	0	0	1	0	0	0	0	0	0	0	0
EcHV0405	EcHV0405	USA	530	.	0	0	0	0	0	0	0	0	0	0	0	0	0
EcHV0406	EcHV0406	USA	360	.	0	0	0	0	0	0	0	0	0	1	0	0	0
EcHV0407	EcHV0407	USA	131	.	0	0	0	0	0	0	0	0	0	1	0	0	0
EcHV0408	EcHV0408	USA	571	ST1193	0	0	0	0	1	1	0	0	0	1	1	1	0
EcHV0409	EcHV0409	USA	620	.	0	0	0	0	0	0	0	0	0	0	0	0	0
EcHV0410	EcHV0410	USA	771	.	0	0	0	0	1	0	0	0	0	0	0	0	0
EcHV0411	EcHV0411	USA	560	.	0	0	0	0	1	0	0	0	0	1	0	0	0
EcHV0412	EcHV0412	USA	771	.	0	0	0	0	1	0	0	0	0	1	0	0	0
EcHV0413	EcHV0413	USA	520	.	0	0	0	0	0	0	0	0	0	0	0	0	0
EcHV0414	EcHV0414	USA	760	.	0	0	0	0	0	0	0	0	0	0	0	0	0
EcHV0415	EcHV0415	USA	771	.	0	0	0	0	1	0	0	0	0	1	0	0	0
EcHV0416	EcHV0416	USA	261	.	0	0	0	0	1	0	0	0	0	0	0	0	0
EcHV0417	EcHV0417	USA	530	.	0	0	0	0	0	0	0	0	0	1	0	0	0
EcHV0418	EcHV0418	USA	371	.	0	0	0	0	0	0	0	0	0	0	0	0	0
EcHV0419	EcHV0419	USA	571	ST1193	0	0	0	0	1	1	0	0	0	1	1	1	0
EcHV0420	EcHV0420	USA	571	ST1193	0	0	0	0	0	1	0	0	0	0	0	0	0
EcHV0421	EcHV0421	USA	561	H30	0	0	0	0	0	1	0	0	0	0	0	0	0
EcHV0422	EcHV0422	USA	561	H30	0	0	0	0	0	1	0	0	0	0	0	0	0
EcHV0423	EcHV0423	USA	531	.	0	0	0	0	0	0	0	0	0	0	0	0	0
EcHV0424	EcHV0424	USA	350	.	0	0	0	0	0	0	0	0	0	0	0	0	0
EcHV0425	EcHV0425	USA	620	.	0	0	0	0	0	0	0	0	0	0	0	0	0
EcHV0426	EcHV0426	USA	360	.	0	0	0	0	0	0	0	0	0	0	0	0	0
EcHV0427	EcHV0427	USA	760	.	0	0	0	0	0	0	0	0	0	0	0	0	0
EcHV0428	EcHV0428	USA	361	.	0	0	0	0	0	0	0	0	0	1	0	0	0
EcHV0429	EcHV0429	USA	271	.	0	0	0	0	1	0	0	0	0	1	0	0	0
EcHV0430	EcHV0430	USA	760	.	0	0	0	0	1	0	0	0	0	1	0	0	0
EcHV0431	EcHV0431	USA	571	ST1193	0	0	0	0	0	1	0	0	0	0	0	0	0
EcHV0432	EcHV0432	USA	530	.	0	0	0	0	0	0	0	0	0	0	0	0	0
EcHV0433	EcHV0433	USA	550	.	0	0	0	0	0	0	0	0	0	0	0	0	0
EcHV0434	EcHV0434	USA	530	.	0	0	0	0	0	0	0	0	0	0	0	0	0
EcHV0435	EcHV0435	USA	571	.	0	0	0	0	1	0	0	0	0	0	0	0	0
EcHV0436	EcHV0436	USA	560	ST131-nonH30	0	0	0	0	1	1	0	0	0	1	1	1	0
EcHV0437	EcHV0437	USA	571	ST1193	0	0	0	0	0	1	0	0	0	0	0	0	0
EcHV0438	EcHV0438	USA	571	ST1193	0	0	0	0	0	1	0	0	0	0	0	0	0
EcHV0439	EcHV0439	USA	760	.	0	0	0	0	0	0	0	0	0	0	0	0	0
EcHV0440	EcHV0440	USA	661	.	0	0	0	0	0	0	0	0	0	1	0	0	0
EcHV0441	EcHV0441	USA	561	H30	1	1	1	1	1	1	0	0	0	1	1	1	1
EcHV0442	EcHV0442	USA	571	ST1193	1	1	1	1	1	1	0	0	0	1	1	1	1
EcHV0443	EcHV0443	USA	530	.	0	0	0	0	1	0	0	0	0	0	0	0	0
EcHV0444	EcHV0444	USA	260	.	0	0	0	0	0	0	0	0	0	1	0	0	0
EcHV0445	EcHV0445	USA	571	ST1193	0	0	0	0	0	1	0	0	0	0	0	0	0
EcHV0446	EcHV0446	USA	271	.	0	0	0	0	1	0	0	0	0	1	0	0	0
EcHV0449	EcHV0449	USA	661	.	0	0	0	0	0	0	0	0	0	0	0	0	0
EcHV0450	EcHV0450	USA	561	H30	0	0	0	0	0	1	0	0	0	0	0	0	0
EcHV0451	EcHV0451	USA	661	.	0	0	0	0	0	0	0	0	0	0	0	0	0
EcHV0452	EcHV0452	USA	531	H30	1	1	1	1	0	1	0	0	0	1	1	1	0
EcHV0453	EcHV0453	USA	131	.	0	0	0	0	0	0	0	0	0	0	0	0	0
EcHV0454	EcHV0454	USA	561	H30	1	1	1	1	1	1	1	0	0	1	1	1	1
EcHV0455	EcHV0455	USA	571	ST1193	0	0	0	0	0	1	0	0	0	0	0	0	0
EcHV0456	EcHV0456	USA	360	.	0	0	0	0	0	0	0	0	0	0	0	0	0
EcHV0457	EcHV0457	USA	131	.	0	0	0	0	0	0	0	0	0	0	0	0	0
EcHV0458	EcHV0458	USA	760	.	0	0	0	0	0	0	0	0	0	0	0	0	0
EcHV0459	EcHV0459	USA	530	.	0	0	0	0	0	0	0	0	0	0	0	0	0
EcHV0460	EcHV0460	USA	530	.	0	0	0	0	0	0	0	0	0	0	0	0	0
EcHV0461	EcHV0461	USA	760	.	0	0	0	0	0	0	0	0	0	0	0	0	0
EcHV0462	EcHV0462	USA	351	.	0	0	0	0	0	0	0	0	0	0	0	0	0
EcHV0463	EcHV0463	USA	571	ST1193	0	0	0	0	1	1	0	0	0	1	1	1	0
EcHV0464	EcHV0464	USA	571	ST1193	0	0	0	0	1	1	0	0	0	1	1	1	0
EcHV0465	EcHV0465	USA	561	H30	0	0	0	0	0	1	0	0	0	0	0	0	0
EcHV0466	EcHV0466	USA	721	.	0	0	0	0	0	0	0	0	0	0	0	0	0
EcHV0467	EcHV0467	USA	560	.	0	0	0	0	1	0	0	0	0	0	0	0	0
EcHV0468	EcHV0468	USA	760	.	0	0	0	0	0	0	0	0	0	0	0	0	0
EcHV0469	EcHV0469	USA	571	ST1193	0	0	0	0	1	1	0	0	0	1	1	1	0
EcHV0470	EcHV0470	USA	661	.	0	0	0	0	1	0	0	0	0	1	0	0	0
EcHV0471	EcHV0471	USA	561	H30	0	0	0	0	1	1	1	0	0	1	1	1	1
EcHV0472	EcHV0472	USA	560	ST131-nonH30	0	0	0	0	1	1	0	0	0	0	0	0	0
EcHV0473	EcHV0473	USA	771	.	0	0	0	0	0	0	0	0	0	0	0	0	0
EcHV0474	EcHV0474	USA	561	H30	1	1	1	1	1	1	0	0	1	1	1	1	1
EcHV0475	EcHV0475	USA	551	.	0	0	0	0	0	0	0	0	0	0	0	0	0
EcHV0476	EcHV0476	USA	571	ST1193	1	1	1	1	0	1	0	0	0	1	1	1	0
EcHV0477	EcHV0477	USA	561	H30	1	1	1	1	1	1	0	0	0	0	1	1	0
EcHV0478	EcHV0478	USA	561	.	0	0	0	0	1	0	1	0	1	0	1	1	0
EcHV0479	EcHV0479	USA	531	.	0	0	0	0	0	0	0	0	0	0	0	0	0
EcHV0480	EcHV0480	USA	131	.	0	0	0	0	0	0	0	0	1	0	0	0	0
EcHV0481	EcHV0481	USA	760	.	0	0	0	0	0	0	0	0	0	0	0	0	0
EcHV0482	EcHV0482	USA	131	.	0	0	0	0	0	0	0	0	1	0	0	0	0
EcHV0483	EcHV0483	USA	620	.	0	0	0	0	0	0	0	0	0	0	0	0	0
EcHV0484	EcHV0484	USA	721	.	0	0	0	0	0	0	0	0	0	0	0	0	0
EcHV0485	EcHV0485	USA	561	H30	0	0	0	0	0	1	0	0	0	0	0	0	0
EcHV0486	EcHV0486	USA	571	ST1193	0	0	0	0	1	1	0	0	0	1	1	1	0
EcHV0487	EcHV0487	USA	371	.	0	0	0	0	0	0	0	0	0	0	0	0	0
EcHV0488	EcHV0488	USA	571	ST1193	0	0	0	0	1	1	1	0	0	1	1	1	1
EcHV0489	EcHV0489	USA	561	H30	0	0	0	0	1	1	0	0	1	1	1	1	1
EcHV0490	EcHV0490	USA	271	.	0	0	0	0	1	0	0	0	0	1	0	0	0
EcHV0492	EcHV0492	USA	561	.	0	0	0	0	0	0	0	0	1	0	0	0	0
EcHV0493	EcHV0493	USA	271	.	0	0	0	0	1	0	0	0	0	1	0	0	0
EcHV0494	EcHV0494	USA	271	.	0	0	0	0	0	0	0	0	0	0	0	0	0
EcHV0495	EcHV0495	USA	661	.	0	0	0	0	0	0	0	0	0	0	0	0	0
EcHV0496	EcHV0496	USA	571	ST1193	1	1	1	1	1	1	0	0	0	1	1	1	1
EcHV0497	EcHV0497	USA	721	.	0	0	0	0	0	0	0	0	0	1	0	0	0
EcHV0498	EcHV0498	USA	560	.	0	0	0	0	0	0	0	0	0	0	0	0	0
EcHV0499	EcHV0499	USA	360	.	0	0	0	0	0	0	0	0	0	0	0	0	0
EcHV0500	EcHV0500	USA	200	.	0	0	0	0	0	0	0	0	0	0	0	0	0
EcHV0501	EcHV0501	USA	620	.	0	0	0	0	0	0	0	0	0	0	0	0	0
EcHV0502	EcHV0502	USA	711	.	0	0	0	0	0	0	0	0	0	0	0	0	0
EcHV0503	EcHV0503	USA	530	.	0	0	0	0	0	0	0	0	0	0	0	0	0
EcHV0504	EcHV0504	USA	530	.	0	0	0	0	1	0	0	0	0	1	0	0	0
EcHV0505	EcHV0505	USA	561	H30	0	0	0	0	0	1	1	0	1	0	1	1	0
EcHV0506	EcHV0506	USA	571	ST1193	0	0	0	0	0	1	0	0	0	0	0	0	0
EcHV0507	EcHV0507	USA	231	.	1	1	1	1	1	0	0	0	0	1	1	1	0
EcHV0508	EcHV0508	USA	561	H30	0	0	0	0	0	1	0	0	0	0	0	0	0
EcHV0509	EcHV0509	USA	271	.	0	0	0	0	1	0	0	0	1	1	1	1	0
EcHV0510	EcHV0510	USA	620	.	0	0	0	0	1	0	0	0	1	0	0	0	0
EcHV0512	EcHV0512	USA	771	.	0	0	0	0	1	0	0	0	0	0	0	0	0
EcHV0513	EcHV0513	USA	571	ST1193	0	0	0	0	1	1	0	0	0	1	1	1	0
EcHV0514	EcHV0514	USA	530	.	1	1	1	1	0	0	0	0	1	0	0	0	0
EcHV0515	EcHV0515	USA	620	.	0	0	0	0	0	0	0	0	0	0	0	0	0
EcHV0516	EcHV0516	USA	751	.	0	0	0	0	0	0	0	0	1	0	0	0	0
EcHV0517	EcHV0517	USA	530	.	0	0	0	0	0	0	0	0	0	1	0	0	0
EcHV0518	EcHV0518	USA	511	.	0	0	0	0	0	0	0	0	0	0	0	0	0
EcHV0519	EcHV0519	USA	511	.	1	1	1	1	0	0	0	0	1	0	0	0	0
EcHV0520	EcHV0520	USA	771	.	0	0	0	0	1	0	0	0	1	1	1	1	0
EcHV0521	EcHV0521	USA	760	.	0	0	0	0	0	0	0	0	0	0	0	0	0
EcHV0522	EcHV0522	USA	761	.	0	0	0	0	0	0	0	0	0	0	0	0	0
EcHV0523	EcHV0523	USA	731	.	0	0	0	0	0	0	0	0	0	0	0	0	0
EcHV0524	EcHV0524	USA	370	.	0	0	0	0	0	0	0	0	1	0	0	0	0
EcHV0525	EcHV0525	USA	131	.	0	0	0	0	0	0	0	0	0	1	0	0	0
EcHV0526	EcHV0526	USA	231	.	1	1	1	1	1	0	0	0	1	1	1	1	1
EcHV0527	EcHV0527	USA	131	.	0	0	0	0	0	0	0	0	0	1	0	0	0
EcHV0528	EcHV0528	USA	560	.	0	0	0	0	1	0	0	0	1	1	1	1	0
EcHV0529	EcHV0529	USA	571	.	0	0	0	0	1	0	0	0	0	0	0	0	0
EcHV0530	EcHV0530	USA	721	.	0	0	0	0	0	0	0	0	0	0	0	0	0
EcHV0531	EcHV0531	USA	760	.	0	0	0	0	0	0	0	0	1	0	0	0	0
EcHV0532	EcHV0532	USA	571	ST1193	0	0	0	0	0	1	0	0	0	0	0	0	0
EcHV0535	EcHV0535	USA	760	.	0	0	0	0	1	0	0	0	0	1	0	0	0
EcHV0536	EcHV0536	USA	571	.	0	0	0	0	0	0	0	0	0	0	0	0	0
EcHV0537	EcHV0537	USA	530	.	0	0	0	0	1	0	0	0	0	1	0	0	0
EcHV0538	EcHV0538	USA	561	H30	1	1	1	1	1	1	0	0	0	1	1	1	1
EcHV0539	EcHV0539	USA	530	.	0	0	0	0	0	0	0	0	0	0	0	0	0
EcHV0540	EcHV0540	USA	561	H30	0	0	0	0	0	1	0	0	0	0	0	0	0
EcHV0541	EcHV0541	USA	131	.	0	0	0	0	0	0	0	0	1	0	0	0	0
EcHV0542	EcHV0542	USA	361	.	0	0	0	0	0	0	0	0	0	0	0	0	0
EcHV0543	EcHV0543	USA	561	H30	0	0	0	0	0	1	0	0	1	0	0	0	0
EcHV0544	EcHV0544	USA	571	ST1193	0	0	0	0	1	1	0	0	0	1	1	1	0
EcHV0545	EcHV0545	USA	721	.	0	0	0	0	0	0	0	0	1	0	0	0	0
EcHV0546	EcHV0546	USA	160	.	0	0	0	0	0	0	0	0	0	0	0	0	0
EcHV0547	EcHV0547	USA	530	.	0	0	0	0	0	0	0	0	0	0	0	0	0
EcHV0548	EcHV0548	USA	751	.	0	0	0	0	0	0	0	0	0	0	0	0	0
EcHV0549	EcHV0549	USA	620	.	0	0	0	0	0	0	0	0	0	0	0	0	0
EcHV0550	EcHV0550	USA	520	.	0	0	0	0	1	0	0	0	0	0	0	0	0
EcHV0551	EcHV0551	USA	351	.	0	0	0	0	0	0	0	0	0	0	0	0	0
EcHV0552	EcHV0552	USA	771	.	0	0	0	0	1	0	0	0	0	1	0	0	0
EcHV0553	EcHV0553	USA	571	ST1193	0	0	0	0	1	1	0	0	0	1	1	1	0
EcHV0554	EcHV0554	USA	620	.	0	0	0	0	0	0	0	0	0	0	0	0	0
EcHV0555	EcHV0555	USA	561	H30	1	1	1	1	0	1	0	0	0	0	0	0	0
EcHV0556	EcHV0556	USA	271	.	0	0	0	0	0	0	0	0	0	1	0	0	0
EcHV0557	EcHV0557	USA	571	ST1193	0	0	0	0	1	1	0	0	0	0	0	0	0
EcHV0558	EcHV0558	USA	571	.	0	0	0	0	0	0	0	0	0	0	0	0	0
EcHV0559	EcHV0559	USA	561	H30	1	1	1	1	1	1	0	0	0	0	1	1	0
EcHV0560	EcHV0560	USA	661	.	0	0	0	0	0	0	0	0	0	0	0	0	0
EcHV0561	EcHV0561	USA	571	ST1193	0	0	0	0	0	1	0	0	0	0	0	0	0
EcHV0562	EcHV0562	USA	571	ST1193	0	0	0	0	0	1	0	0	0	0	0	0	0
EcHV0563	EcHV0563	USA	760	.	0	0	0	0	0	0	0	0	0	0	0	0	0
EcHV0564	EcHV0564	USA	620	.	0	0	0	0	1	0	0	0	0	1	0	0	0
EcHV0565	EcHV0565	USA	571	ST1193	0	0	0	0	1	1	0	0	0	1	1	1	0
EcHV0566	EcHV0566	USA	571	ST1193	0	0	0	0	1	1	0	0	0	1	1	1	0
EcHV0567	EcHV0567	USA	361	.	0	0	0	0	1	0	0	0	0	0	0	0	0
EcHV0568	EcHV0568	USA	760	.	0	0	0	0	0	0	1	0	0	0	0	0	0
EcHV0569	EcHV0569	USA	360	.	0	0	0	0	0	0	0	0	0	0	0	0	0
EcHV0570	EcHV0570	USA	571	ST1193	0	0	0	0	0	1	0	0	0	0	0	0	0
EcHV0571	EcHV0571	USA	570	.	0	0	0	0	0	0	0	0	0	0	0	0	0
EcHV0572	EcHV0572	USA	360	.	0	0	0	0	0	0	0	0	0	0	0	0	0
EcHV0573	EcHV0573	USA	761	.	0	0	0	0	0	0	0	0	0	0	0	0	0
EcHV0574	EcHV0574	USA	760	.	0	0	0	0	0	0	0	0	0	0	0	0	0
EcHV0575	EcHV0575	USA	561	H30	0	0	0	0	1	1	0	0	0	0	0	0	0
EcHV0576	EcHV0576	USA	771	.	0	0	0	0	1	0	0	0	0	0	0	0	0
EcHV0577	EcHV0577	USA	561	H30	0	0	0	0	1	1	1	0	0	1	1	1	1
EcHV0578	EcHV0578	USA	760	.	0	0	0	0	0	0	0	0	0	0	0	0	0
EcHV0579	EcHV0579	USA	271	ST69	1	1	1	1	1	1	0	0	0	1	1	1	1
EcHV0581	EcHV0581	USA	571	ST1193	0	0	0	0	1	1	0	0	0	1	1	1	0
EcHV0582	EcHV0582	USA	360	.	0	0	0	0	0	0	0	0	0	0	0	0	0
EcHV0583	EcHV0583	USA	371	.	0	0	0	0	1	0	0	0	0	1	0	0	0
EcHV0584	EcHV0584	USA	571	ST1193	1	1	1	1	1	1	0	0	0	1	1	1	1
EcHV0585	EcHV0585	USA	661	.	0	0	0	0	0	0	0	0	0	0	0	0	0
EcHV0586	EcHV0586	USA	760	.	0	0	0	0	0	0	0	0	0	0	0	0	0
EcHV0587	EcHV0587	USA	561	.	0	0	0	0	0	0	0	0	0	0	0	0	0
EcHV0589	EcHV0589	USA	571	ST1193	1	1	1	1	1	1	0	0	0	1	1	1	1
EcHV0590	EcHV0590	USA	571	ST1193	0	0	0	0	0	1	0	0	0	0	0	0	0
EcHV0591	EcHV0591	USA	561	H30	1	1	1	1	1	1	0	0	0	1	1	1	1
EcHV0592	EcHV0592	USA	520	.	0	0	0	0	0	0	0	0	0	0	0	0	0
EcHV0593	EcHV0593	USA	530	.	0	0	0	0	1	0	0	0	0	1	0	0	0
EcHV0594	EcHV0594	USA	521	H30	0	0	0	0	1	1	0	0	0	1	1	1	0
EcHV0595	EcHV0595	USA	530	.	0	0	0	0	0	0	0	0	0	1	0	0	0
EcHV0596	EcHV0596	USA	630	.	0	0	0	0	0	0	0	0	0	0	0	0	0
EcHV0597	EcHV0597	USA	561	H30	1	1	1	1	0	1	0	0	0	0	0	0	0
EcHV0598	EcHV0598	USA	561	H30	1	1	1	1	0	1	0	0	0	0	0	0	0
EcHV0599	EcHV0599	USA	561	.	0	0	0	0	0	0	0	0	0	0	0	0	0
EcHV0600	EcHV0600	USA	560	.	0	0	0	0	1	0	0	0	0	1	0	0	0
EcHV0601	EcHV0601	USA	561	H30	1	1	1	1	0	1	0	0	0	0	0	0	0
EcHV0602	EcHV0602	USA	561	H30	1	1	1	1	0	1	0	0	0	0	0	0	0
EcHV0603	EcHV0603	USA	561	.	0	0	0	0	1	0	0	0	0	1	0	0	0
EcHV0604	EcHV0604	USA	620	.	0	0	0	0	0	0	0	0	0	0	0	0	0
EcHV0605	EcHV0605	USA	620	.	0	0	0	0	0	0	0	0	0	0	0	0	0
EcHV0606	EcHV0606	USA	530	.	0	0	0	0	0	0	0	0	0	0	0	0	0
EcHV0607	EcHV0607	USA	561	H30	1	1	1	1	1	1	0	0	0	1	1	1	1
EcHV0608	EcHV0608	USA	271	.	0	0	0	0	0	0	0	0	0	0	0	0	0
EcHV0609	EcHV0609	USA	350	.	0	0	0	0	1	0	0	0	0	0	0	0	0
EcHV0610	EcHV0610	USA	571	ST1193	0	0	0	0	1	1	0	0	0	1	1	1	0
EcHV0611	EcHV0611	USA	361	.	0	0	0	0	0	0	0	0	0	0	0	0	0
EcHV0612	EcHV0612	USA	341	.	0	0	0	0	0	0	0	0	0	0	0	0	0
EcHV0613	EcHV0613	USA	571	.	0	0	0	0	0	0	0	0	0	0	0	0	0
EcHV0614	EcHV0614	USA	561	H30	1	1	1	1	1	1	0	0	0	1	1	1	1
EcHV0615	EcHV0615	USA	271	.	0	0	0	0	0	0	0	0	0	1	0	0	0
EcHV0616	EcHV0616	USA	560	.	0	0	0	0	1	0	0	0	0	1	0	0	0
EcHV0617	EcHV0617	USA	771	.	0	0	0	0	0	0	0	0	0	1	0	0	0
EcHV0618	EcHV0618	USA	771	.	0	0	0	0	1	0	0	0	0	0	0	0	0
EcHV0619	EcHV0619	USA	730	.	0	0	0	0	0	0	0	0	0	0	0	0	0
EcHV0620	EcHV0620	USA	561	H30	1	1	1	1	1	1	0	0	0	1	1	1	1
EcHV0621	EcHV0621	USA	571	ST1193	1	1	1	1	0	1	0	0	0	0	0	0	0
EcHV0622	EcHV0622	USA	550	.	0	0	0	0	0	0	0	0	0	0	0	0	0
EcHV0623	EcHV0623	USA	731	.	0	0	0	0	0	0	0	0	0	0	0	0	0
EcHV0624	EcHV0624	USA	300	.	1	1	1	1	0	0	1	0	0	1	1	1	0
EcHV0625	EcHV0625	USA	561	H30	1	1	1	1	1	1	0	0	0	0	1	1	0
EcHV0627	EcHV0627	USA	571	ST1193	1	1	1	1	0	1	0	0	0	0	0	0	0
EcHV0628	EcHV0628	USA	360	.	0	0	0	0	0	0	0	0	0	0	0	0	0
EcHV0629	EcHV0629	USA	630	.	0	0	0	0	1	0	0	0	0	0	0	0	0
EcHV0630	EcHV0630	USA	571	ST1193	0	0	0	0	1	1	0	0	0	0	0	0	0
EcHV0631	EcHV0631	USA	261	.	0	0	0	0	0	0	0	0	0	0	0	0	0
EcHV0632	EcHV0632	USA	530	.	0	0	0	0	0	0	0	0	0	0	0	0	0
EcHV0633	EcHV0633	USA	530	.	0	0	0	0	0	0	0	0	0	0	0	0	0
EcHV0634	EcHV0634	USA	620	.	0	0	0	0	1	0	0	0	0	1	0	0	0
EcHV0635	EcHV0635	USA	661	.	0	0	0	0	0	0	0	0	0	0	0	0	0
EcHV0636	EcHV0636	USA	530	.	0	0	0	0	1	0	0	0	0	1	0	0	0
EcHV0638	EcHV0638	USA	771	.	0	0	0	0	0	0	0	0	0	0	0	0	0
EcHV0639	EcHV0639	USA	561	H30	0	0	0	0	1	1	0	0	0	1	1	1	0
EcHV0640	EcHV0640	USA	721	.	0	0	0	0	0	0	0	0	0	1	0	0	0
EcHV0641	EcHV0641	USA	721	.	0	0	0	0	0	0	0	0	0	1	0	0	0
EcHV0642	EcHV0642	USA	731	.	0	0	0	0	0	0	0	0	0	0	0	0	0
EcHV0643	EcHV0643	USA	760	.	0	0	0	0	1	0	0	0	0	1	0	0	0
EcHV0644	EcHV0644	USA	171	.	0	0	0	0	0	0	0	0	0	1	0	0	0
EcHV0645	EcHV0645	USA	271	.	0	0	0	0	1	0	0	0	0	1	0	0	0
EcHV0646	EcHV0646	USA	571	.	0	0	0	0	0	0	0	0	0	0	0	0	0
EcHV0647	EcHV0647	USA	231	.	1	1	1	1	1	0	0	0	0	0	0	0	0
EcHV0648	EcHV0648	USA	731	.	0	0	0	0	0	0	0	0	0	0	0	0	0
EcHV0649	EcHV0649	USA	661	.	0	0	0	0	0	0	0	0	0	0	0	0	0
EcHV0650	EcHV0650	USA	571	.	0	0	0	0	0	0	0	0	0	1	0	0	0
EcHV0651	EcHV0651	USA	271	.	1	1	1	1	0	0	0	0	0	0	0	0	0
EcHV0652	EcHV0652	USA	761	.	0	0	0	0	0	0	0	0	0	0	0	0	0
EcHV0653	EcHV0653	USA	571	ST1193	0	0	0	0	1	1	0	0	0	1	1	1	0
EcHV0654	EcHV0654	USA	561	ST131-nonH30	0	0	0	0	1	1	0	0	0	1	1	1	0
EcHV0655	EcHV0655	USA	271	.	0	0	0	0	0	0	0	0	0	0	0	0	0
EcHV0656	EcHV0656	USA	371	.	1	1	1	1	1	0	0	0	0	0	0	0	0
EcHV0657	EcHV0657	USA	520	.	0	0	0	0	1	0	0	0	0	0	0	0	0
EcHV0659	EcHV0659	USA	271	.	0	0	0	0	0	0	0	0	0	0	0	0	0
EcHV0660	EcHV0660	USA	561	ST131-nonH30	1	1	1	1	1	1	0	0	0	1	1	1	1
EcHV0661	EcHV0661	USA	561	ST131-nonH30	1	1	1	1	1	1	0	0	0	1	1	1	1
EcHV0662	EcHV0662	USA	260	ST69	1	1	1	1	0	1	0	0	0	1	1	1	0
EcHV0663	EcHV0663	USA	530	.	0	0	0	0	0	0	0	0	0	0	0	0	0
EcHV0664	EcHV0664	USA	371	.	0	0	0	0	0	0	0	0	0	0	0	0	0
EcHV0665	EcHV0665	USA	530	.	0	0	0	0	0	0	0	0	0	0	0	0	0
EcHV0666	EcHV0666	USA	571	ST1193	0	0	0	0	0	1	0	0	0	0	0	0	0
EcHV0667	EcHV0667	USA	271	ST69	1	1	1	1	1	1	0	0	0	1	1	1	1
EcHV0668	EcHV0668	USA	561	H30	1	1	1	1	1	1	0	0	0	0	1	1	0
EcHV0669	EcHV0669	USA	361	.	0	0	0	0	0	0	0	0	0	0	0	0	0
EcHV0670	EcHV0670	USA	571	ST1193	1	1	1	1	0	1	0	0	0	0	0	0	0
EcHV0671	EcHV0671	USA	361	.	0	0	0	0	0	0	0	0	0	0	0	0	0
EcHV0672	EcHV0672	USA	530	.	0	0	0	0	0	0	0	0	0	0	0	0	0
EcHV0673	EcHV0673	USA	361	.	0	0	0	0	0	0	0	0	0	0	0	0	0
EcHV0674	EcHV0674	USA	131	.	0	0	0	0	0	0	0	0	0	0	0	0	0
EcHV0675	EcHV0675	USA	620	.	0	0	0	0	0	0	0	0	0	0	0	0	0
EcHV0676	EcHV0676	USA	771	.	1	1	1	1	1	0	0	0	0	1	1	1	0
EcHV0677	EcHV0677	USA	530	ST1193	0	0	0	0	1	1	0	0	0	1	1	1	0
EcHV0678	EcHV0678	USA	571	ST1193	0	0	0	0	0	1	0	0	0	1	0	0	0
EcHV0679	EcHV0679	USA	531	.	0	0	0	0	0	0	0	0	0	0	0	0	0
EcHV0680	EcHV0680	USA	620	.	0	0	0	0	0	0	0	0	0	0	0	0	0
EcHV0681	EcHV0681	USA	271	.	0	0	0	0	1	0	0	0	0	1	0	0	0
EcHV0682	EcHV0682	USA	530	.	0	0	0	0	0	0	0	0	0	0	0	0	0
EcHV0683	EcHV0683	USA	530	.	0	0	0	0	0	0	0	0	0	0	0	0	0
EcHV0684	EcHV0684	USA	271	.	0	0	0	0	0	0	0	0	0	0	0	0	0
EcHV0685	EcHV0685	USA	561	H30	1	1	1	1	1	1	0	0	0	0	1	1	0
EcHV0686	EcHV0686	USA	561	H30	0	0	0	0	0	1	0	0	0	0	0	0	0
EcHV0687	EcHV0687	USA	771	.	0	0	0	0	0	0	0	0	0	0	0	0	0
EcHV0688	EcHV0688	USA	360	.	0	0	0	0	0	0	0	0	0	0	0	0	0
EcHV0689	EcHV0689	USA	271	.	0	0	0	0	0	0	0	0	0	0	0	0	0
EcHV0690	EcHV0690	USA	560	.	0	0	0	0	1	0	0	0	0	1	0	0	0
EcHV0691	EcHV0691	USA	561	H30	1	1	1	1	1	1	0	0	0	0	1	1	0
EcHV0692	EcHV0692	USA	561	H30	1	1	1	1	0	1	0	0	0	1	1	1	0
EcHV0693	EcHV0693	USA	260	.	0	0	0	0	0	0	0	0	0	0	0	0	0
EcHV0694	EcHV0694	USA	561	H30	0	0	0	0	0	1	0	0	0	0	0	0	0
EcHV0695	EcHV0695	USA	561	H30	1	1	1	1	1	1	0	0	0	0	1	1	0
EcHV0696	EcHV0696	USA	361	.	0	0	0	0	0	0	0	0	0	1	0	0	0
EcHV0697	EcHV0697	USA	561	H30	1	1	1	1	0	1	0	0	0	1	1	1	0
EcHV0700	EcHV0700	USA	630	.	0	0	0	0	0	0	0	0	0	0	0	0	0
EcHV0701	EcHV0701	USA	561	H30	1	1	1	1	1	1	0	0	0	1	1	1	1
EcHV0702	EcHV0702	USA	200	ST38	1	1	1	1	1	1	0	0	0	1	1	1	1
EcHV0703	EcHV0703	USA	271	.	0	0	0	0	0	0	0	0	0	0	0	0	0
EcHV0704	EcHV0704	USA	530	.	0	0	0	0	0	0	0	0	0	0	0	0	0
EcHV0705	EcHV0705	USA	771	.	0	0	0	0	1	0	0	0	0	0	0	0	0
EcHV0707	EcHV0707	USA	760	.	0	0	0	0	1	0	0	0	0	1	0	0	0
EcHV0708	EcHV0708	USA	531	.	0	0	0	0	0	0	0	0	0	0	0	0	0
EcHV0710	EcHV0710	USA	571	ST1193	0	0	0	0	0	1	0	0	0	0	0	0	0
EcHV0711	EcHV0711	USA	760	.	0	0	0	0	0	0	0	0	0	0	0	0	0
EcHV0712	EcHV0712	USA	560	.	0	0	0	0	0	0	0	0	0	0	0	0	0
EcHV0714	EcHV0714	USA	760	.	0	0	0	0	0	0	0	0	0	0	0	0	0
EcHV0715	EcHV0715	USA	620	.	0	0	0	0	0	0	0	0	0	0	0	0	0
EcHV0716	EcHV0716	USA	561	H30	1	1	1	1	1	1	0	0	0	1	1	1	1
EcHV0717	EcHV0717	USA	751	.	0	0	0	0	0	0	0	0	0	0	0	0	0
EcHV0718	EcHV0718	USA	271	.	0	0	0	0	0	0	0	0	0	0	0	0	0
EcHV0719	EcHV0719	USA	520	.	0	0	0	0	0	0	0	0	0	0	0	0	0
EcHV0720	EcHV0720	USA	560	.	0	0	0	0	0	0	0	0	0	0	0	0	0
EcHV0721	EcHV0721	USA	510	.	0	0	0	0	0	0	0	0	0	1	0	0	0
EcHV0722	EcHV0722	USA	271	.	0	0	0	0	0	0	0	0	0	0	0	0	0
EcHV0723	EcHV0723	USA	560	ST131-nonH30	0	0	0	0	0	1	0	0	0	0	0	0	0
EcHV0724	EcHV0724	USA	771	.	0	0	0	0	0	0	0	0	0	0	0	0	0
EcHV0725	EcHV0725	USA	520	.	0	0	0	0	0	0	0	0	0	0	0	0	0
EcHV0726	EcHV0726	USA	560	.	0	0	0	0	0	0	0	0	0	0	0	0	0
EcHV0727	EcHV0727	USA	571	.	0	0	0	0	0	0	0	0	0	0	0	0	0
EcHV0728	EcHV0728	USA	760	.	0	0	0	0	0	0	0	0	0	0	0	0	0
EcHV0729	EcHV0729	USA	561	H30	1	1	1	1	0	1	0	0	0	0	0	0	0
EcHV0730	EcHV0730	USA	620	.	0	0	0	0	0	0	0	0	0	0	0	0	0
EcHV0731	EcHV0731	USA	261	.	1	1	1	1	0	0	0	0	0	0	0	0	0
EcHV0732	EcHV0732	USA	510	.	0	0	0	0	0	0	0	0	0	1	0	0	0
EcHV0733	EcHV0733	USA	571	.	0	0	0	0	0	0	0	0	0	0	0	0	0
EcHV0734	EcHV0734	USA	561	H30	0	0	0	0	0	1	0	0	0	0	0	0	0
EcHV0735	EcHV0735	USA	530	.	0	0	0	0	0	0	0	0	0	1	0	0	0
EcHV0736	EcHV0736	USA	131	.	0	0	0	0	0	0	0	0	0	0	0	0	0
EcHV0737	EcHV0737	USA	571	ST1193	0	0	0	0	1	1	0	0	0	1	1	1	0
EcHV0738	EcHV0738	USA	271	.	0	0	0	0	0	0	0	0	0	1	0	0	0
EcHV0739	EcHV0739	USA	271	.	0	0	0	0	1	0	0	0	0	1	0	1	0
EcHV0740	EcHV0740	USA	171	.	0	0	0	0	0	0	0	0	0	0	0	0	0
EcHV0741	EcHV0741	USA	371	.	0	0	0	0	0	0	0	0	0	0	0	0	0
EcHV0743	EcHV0743	USA	760	.	0	0	0	0	0	0	0	0	0	0	0	0	0
EcHV0744	EcHV0744	USA	760	.	0	0	0	0	0	0	0	0	0	0	0	0	0
EcHV0745	EcHV0745	USA	271	.	0	0	0	0	1	0	0	0	0	1	0	1	0
EcHV0746	EcHV0746	USA	371	.	0	0	0	0	0	0	0	0	0	0	0	0	0
EcHV0747	EcHV0747	USA	571	ST1193	0	0	0	0	1	1	0	0	0	0	0	0	0
EcHV0748	EcHV0748	USA	530	.	0	0	0	0	1	0	0	0	0	0	0	0	0
EcHV0749	EcHV0749	USA	560	.	0	0	0	0	1	0	0	0	1	1	1	1	0
EcHV0750	EcHV0750	USA	620	.	0	0	0	0	0	0	0	0	0	0	0	0	0
EcHV0751	EcHV0751	USA	511	.	0	0	0	0	0	0	0	0	0	0	0	0	0
EcHV0752	EcHV0752	USA	371	.	0	0	0	0	0	0	0	0	0	1	0	0	0
EcHV0753	EcHV0753	USA	620	.	0	0	0	0	0	0	0	0	0	0	0	0	0
EcHV0754	EcHV0754	USA	571	ST1193	0	0	0	0	1	1	0	0	0	0	0	0	0
EcHV0755	EcHV0755	USA	571	ST1193	1	1	1	1	1	1	0	0	0	0	1	1	0
EcHV0756	EcHV0756	USA	71	.	0	0	0	0	0	0	0	0	0	0	0	0	0
EcHV0757	EcHV0757	USA	231	.	0	0	0	0	0	0	0	0	0	1	0	0	0
EcHV0758	EcHV0758	USA	371	.	0	0	0	0	0	0	0	0	0	0	0	0	0
EcHV0759	EcHV0759	USA	630	.	0	0	0	0	0	0	0	0	0	0	0	0	0
EcHV0760	EcHV0760	USA	771	.	0	0	0	0	0	0	0	0	0	0	0	0	0
EcHV0761	EcHV0761	USA	520	.	0	0	0	0	0	0	0	0	0	0	0	0	0
EcHV0762	EcHV0762	USA	571	ST1193	0	0	0	0	1	1	0	0	0	0	0	0	0
EcHV0763	EcHV0763	USA	560	.	0	0	0	0	1	0	0	0	1	1	1	1	0
EcHV0764	EcHV0764	USA	771	.	0	0	0	0	0	0	0	0	0	0	0	0	0
EcHV0765	EcHV0765	USA	620	.	0	0	0	0	0	0	0	0	0	0	0	0	0
EcHV0766	EcHV0766	USA	561	H30	0	0	0	0	1	1	0	0	0	0	0	0	0
EcHV0767	EcHV0767	USA	560	ST131-nonH30	0	0	0	0	0	1	0	0	0	0	0	0	0
EcHV0768	EcHV0768	USA	561	H30	1	1	1	1	1	1	0	0	0	0	1	1	0
EcHV0769	EcHV0769	USA	771	.	0	0	0	0	1	0	0	0	0	0	0	0	0
EcHV0770	EcHV0770	USA	561	H30	0	0	0	0	1	1	0	0	0	1	1	1	0
EcHV0771	EcHV0771	USA	271	.	0	0	0	0	1	0	0	0	0	0	0	0	0
EcHV0772	EcHV0772	USA	560	ST131-nonH30	0	0	0	0	0	1	0	0	0	1	0	0	0
EcHV0773	EcHV0773	USA	361	.	0	0	0	0	0	0	0	0	0	0	0	0	0
EcHV0774	EcHV0774	USA	571	ST1193	0	0	0	0	0	1	0	0	0	0	0	0	0
EcHV0775	EcHV0775	USA	361	.	0	0	0	0	0	0	0	0	0	0	0	0	0
EcHV0776	EcHV0776	USA	361	.	0	0	0	0	0	0	0	0	0	0	0	0	0
EcHV0777	EcHV0777	USA	511	.	0	0	0	0	0	0	0	0	0	0	0	0	0
EcHV0778	EcHV0778	USA	760	.	0	0	0	0	0	0	0	0	0	0	0	0	0
EcHV0779	EcHV0779	USA	760	.	0	0	0	0	0	0	0	0	0	0	0	0	0
EcHV0780	EcHV0780	USA	560	.	0	0	0	0	1	0	0	0	0	1	0	0	0
EcHV0781	EcHV0781	USA	620	.	0	0	0	0	0	0	0	0	0	0	0	0	0
EcHV0782	EcHV0782	USA	760	.	0	0	0	0	0	0	0	0	0	0	0	0	0
EcHV0783	EcHV0783	USA	561	H30	0	0	0	0	1	1	0	0	0	1	1	1	1
EcHV0784	EcHV0784	USA	510	.	0	0	0	0	0	0	0	0	0	0	0	0	0
EcHV0785	EcHV0785	USA	131	.	0	0	0	0	1	0	0	0	0	0	0	0	0
EcHV0786	EcHV0786	USA	261	.	0	0	0	0	0	0	0	0	0	0	0	0	0
EcHV0787	EcHV0787	USA	561	H30	0	0	0	0	0	1	0	0	1	0	0	0	0
EcHV0788	EcHV0788	USA	131	.	0	0	0	0	1	0	0	0	0	0	0	0	0
EcHV0789	EcHV0789	USA	731	.	0	0	0	0	0	0	0	0	0	0	0	0	0
EcHV0790	EcHV0790	USA	561	H30	1	1	1	1	1	1	1	0	0	1	1	1	1
EcHV0791	EcHV0791	USA	560	.	0	0	0	0	0	0	0	0	0	1	0	0	0
EcHV0792	EcHV0792	USA	571	ST1193	0	0	0	0	0	1	0	0	0	0	0	0	0
EcHV0793	EcHV0793	USA	571	.	0	0	0	0	0	0	0	0	0	0	0	0	0
EcHV0795	EcHV0795	USA	561	H30	1	1	1	1	0	1	0	0	0	1	1	1	0
EcHV0796	EcHV0796	USA	530	.	1	1	1	1	1	0	0	0	0	1	1	1	0
EcHV0797	EcHV0797	USA	261	.	0	0	0	0	1	0	0	0	0	1	0	0	0
EcHV0798.1	EcHV0798	USA	760	.	0	0	0	0	1	0	0	0	0	1	0	0	0
EcHV0799	EcHV0799	USA	271	ST69	1	1	1	1	1	1	0	0	0	1	1	1	1
EcHV0800	EcHV0800	USA	271	ST69	1	1	1	1	1	1	0	0	0	1	1	1	1
EcHV0801	EcHV0801	USA	271	.	0	0	0	0	0	0	0	0	0	0	0	0	0
EcHV0802	EcHV0802	USA	271	.	1	1	1	1	0	0	0	0	0	0	0	0	0
EcHV0803	EcHV0803	USA	271	.	0	0	0	0	0	0	0	0	0	0	0	0	0
EcHV0804	EcHV0804	USA	500	.	0	0	0	0	0	0	0	0	0	0	0	0	0
EcHV0805	EcHV0805	USA	760	.	0	0	0	0	0	0	0	0	0	0	0	0	0
EcHV0806	EcHV0806	USA	271	.	1	1	1	1	0	0	0	0	0	0	0	0	0
EcHV0807	EcHV0807	USA	571	ST1193	0	0	0	0	0	1	0	0	0	0	0	0	0
EcHV0808	EcHV0808	USA	320	ST648	0	0	0	0	0	1	0	0	0	1	0	0	0
EcHV0809	EcHV0809	USA	571	ST1193	0	0	0	0	0	1	1	0	0	0	0	0	0
EcHV0810	EcHV0810	USA	220	ST38	1	1	1	1	1	1	0	0	0	1	1	1	1
EcHV0812	EcHV0812	USA	271	.	0	0	0	0	1	0	0	0	0	1	0	0	0
EcHV0813	EcHV0813	USA	530	.	0	0	0	0	0	0	0	0	0	1	0	0	0
EcHV0814	EcHV0814	USA	760	.	0	0	0	0	0	0	0	0	0	0	0	0	0
EcHV0815	EcHV0815	USA	271	.	0	0	0	0	0	0	0	0	0	0	0	0	0
EcHV0816	EcHV0816	USA	530	.	0	0	0	0	0	0	0	0	0	0	0	0	0
EcHV0817	EcHV0817	USA	571	.	0	0	0	0	1	0	0	0	0	1	0	0	0
EcHV0818	EcHV0818	USA	350	.	0	0	0	0	0	0	0	0	0	0	0	0	0
EcHV0819	EcHV0819	USA	531	.	0	0	0	0	0	0	0	0	0	0	0	0	0
EcHV0820	EcHV0820	USA	510	.	0	0	0	0	0	0	0	0	0	0	0	0	0
EcHV0821	EcHV0821	USA	511	.	0	0	0	0	0	0	0	0	0	0	0	0	0
EcHV0822	EcHV0822	USA	331	ST648	1	1	1	1	0	1	0	0	0	1	1	1	0
EcHV0824	EcHV0824	USA	620	.	0	0	0	0	0	0	0	0	0	0	0	0	0
EcHV0825	EcHV0825	USA	360	.	0	0	0	0	0	0	0	0	0	0	0	0	0
EcHV0826	EcHV0826	USA	661	.	0	0	0	0	0	0	0	0	0	0	0	0	0
EcHV0827	EcHV0827	USA	271	.	0	0	0	0	1	0	0	0	0	0	0	0	0
EcHV0829.1	EcHV0829	USA	571	ST1193	0	0	0	0	0	1	0	0	0	0	0	0	0
EcHV0830.2	EcHV0830	USA	731	.	0	0	0	0	0	0	0	0	0	0	0	0	0
EcHV0831	EcHV0831	USA	661	.	0	0	0	0	0	0	0	0	0	0	0	0	0
EcHV0832	EcHV0832	USA	371	.	0	0	0	0	1	0	0	0	0	0	0	0	0
EcHV0833	EcHV0833	USA	271	.	0	0	0	0	1	0	0	0	0	0	0	0	0
EcHV0834	EcHV0834	USA	530	.	0	0	0	0	0	0	0	0	0	0	0	0	0
EcHV0835	EcHV0835	USA	571	ST1193	0	0	0	0	0	1	0	0	0	0	0	0	0
EcHV0836	EcHV0836	USA	271	.	0	0	0	0	1	0	0	0	0	1	0	0	0
EcHV0837	EcHV0837	USA	271	.	1	1	1	1	1	0	0	0	0	1	1	1	0
EcHV0838	EcHV0838	USA	271	.	1	1	1	1	1	0	0	0	0	1	1	1	0
EcHV0839	EcHV0839	USA	271	.	0	0	0	0	1	0	0	0	0	1	0	0	0
EcHV0840	EcHV0840	USA	520	.	0	0	0	0	0	0	0	0	0	0	0	0	0
EcHV0841	EcHV0841	USA	771	.	0	0	0	0	0	0	0	0	0	0	0	0	0
EcHV0842	EcHV0842	USA	351	.	0	0	0	0	0	0	0	0	0	0	0	0	0
EcHV0843.1	EcHV0843	USA	560	.	1	1	1	1	0	0	0	0	0	0	0	0	0
EcHV0844	EcHV0844	USA	760	.	0	0	0	0	0	0	0	0	0	0	0	0	0
EcHV0845	EcHV0845	USA	561	H30	1	1	1	1	0	1	0	0	0	1	1	1	0
EcHV0846	EcHV0846	USA	530	.	0	0	0	0	0	0	0	0	0	0	0	0	0
EcHV0848	EcHV0848	USA	530	.	0	0	0	0	0	0	0	0	0	0	0	0	0
EcHV0849	EcHV0849	USA	620	.	0	0	0	0	0	0	0	0	0	1	0	0	0
EcHV0850	EcHV0850	USA	561	H30	1	1	1	1	0	1	0	0	0	1	1	1	0
EcLA0139	EcLA0139	USA	551	.	0	0	0	0	0	0	0	0	0	0	0	0	0
EcLA0140	EcLA0140	USA	571	ST1193	0	0	0	0	1	1	0	0	0	1	1	1	0
EcLA0141	EcLA0141	USA	530	.	0	0	0	0	0	0	0	0	0	0	0	0	0
EcLA0142	EcLA0142	USA	620	.	0	0	0	0	0	0	0	0	0	0	0	0	0
EcLA0143	EcLA0143	USA	561	.	0	0	0	0	1	0	0	0	0	1	0	0	0
EcLA0144	EcLA0144	USA	561	H30	1	1	1	1	0	1	0	0	0	1	1	1	0
EcLA0146	EcLA0146	USA	130	.	0	0	0	0	1	0	0	0	0	0	0	0	0
EcLA0147	EcLA0147	USA	721	.	0	0	0	0	0	0	0	0	0	1	0	0	0
EcLA0148	EcLA0148	USA	261	.	0	0	0	0	0	0	0	0	0	1	0	0	0
EcLA0149	EcLA0149	USA	630	.	0	0	0	0	0	0	0	0	0	0	0	0	0
EcLA0150	EcLA0150	USA	371	.	0	0	0	0	1	0	0	0	0	1	0	0	0
EcLA0151	EcLA0151	USA	271	.	0	0	0	0	1	0	0	0	0	0	0	0	0
EcLA0152	EcLA0152	USA	131	.	0	0	0	0	0	0	0	0	0	0	0	0	0
EcLA0153	EcLA0153	USA	561	.	0	0	0	0	1	0	0	0	0	1	0	0	0
EcLA0154	EcLA0154	USA	561	H30	0	0	0	0	0	1	0	0	0	0	0	0	0
EcLA0155	EcLA0155	USA	571	ST1193	0	0	0	0	0	1	0	0	0	0	0	0	0
EcLA0156	EcLA0156	USA	571	ST1193	0	0	0	0	1	1	0	0	0	1	1	1	0
EcLA0157	EcLA0157	USA	561	.	1	1	1	1	0	0	1	0	1	0	1	1	0
EcLA0158	EcLA0158	USA	651	.	0	0	0	0	0	0	0	0	0	0	0	0	0
EcLA0159	EcLA0159	USA	271	.	0	0	0	0	1	0	0	0	0	1	0	0	0
EcLA0162	EcLA0162	USA	561	H30	1	1	1	1	1	1	0	0	0	1	1	1	1
EcLA0163	EcLA0163	USA	620	.	0	0	0	0	0	0	0	0	0	0	0	0	0
EcLA0164	EcLA0164	USA	360	.	0	0	0	0	1	0	0	0	0	1	0	0	0
EcLA0166.1	EcLA0166	USA	571	ST1193	0	0	0	0	0	1	0	0	0	0	0	0	0
EcLA0167	EcLA0167	USA	271	.	0	0	0	0	1	0	0	0	0	0	0	0	0
EcLA0168	EcLA0168	USA	271	.	0	0	0	0	0	0	0	0	0	0	0	0	0
EcLA0169	EcLA0169	USA	751	.	0	0	0	0	1	0	0	0	0	1	0	0	0
EcLA0170	EcLA0170	USA	731	.	0	0	0	0	0	0	0	0	0	0	0	0	0
EcLA0171	EcLA0171	USA	171	.	0	0	0	0	1	0	0	0	0	0	0	0	0
EcLA0172	EcLA0172	USA	511	.	0	0	0	0	0	0	0	0	0	0	0	0	0
EcLA0173	EcLA0173	USA	731	.	0	0	0	0	0	0	0	0	0	0	0	0	0
EcLA0174	EcLA0174	USA	751	.	0	0	0	0	0	0	0	0	0	0	0	0	0
EcLA0175	EcLA0175	USA	571	ST1193	0	0	0	0	1	1	0	0	0	1	1	1	0
EcLA0176	EcLA0176	USA	571	.	0	0	0	0	1	0	0	0	0	0	0	0	0
EcLA0178	EcLA0178	USA	751	.	0	0	0	0	0	0	0	0	0	0	0	0	0
EcLA0180	EcLA0180	USA	271	.	0	0	0	0	1	0	0	0	0	1	0	0	0
EcLA0181	EcLA0181	USA	351	.	0	0	0	0	1	0	0	0	0	1	0	0	0
EcLA0182	EcLA0182	USA	271	.	0	0	0	0	1	0	0	0	0	1	0	0	0
EcLA0183	EcLA0183	USA	721	.	0	0	0	0	0	0	0	0	0	0	0	0	0
EcLA0184	EcLA0184	USA	661	.	0	0	0	0	1	0	0	0	0	0	0	0	0
EcLA0185	EcLA0185	USA	360	.	0	0	0	0	1	0	0	0	0	0	0	0	0
EcLA0186	EcLA0186	USA	271	.	0	0	0	0	0	0	0	0	0	0	0	0	0
EcLA0187	EcLA0187	USA	271	.	0	0	0	0	0	0	0	0	0	0	0	0	0
EcLA0188	EcLA0188	USA	620	.	0	0	0	0	0	0	0	0	0	0	0	0	0
EcLA0189	EcLA0189	USA	771	.	0	0	0	0	1	0	0	0	0	0	0	0	0
EcLA0190	EcLA0190	USA	271	.	0	0	0	0	0	0	0	0	0	0	0	0	0
EcLA0191	EcLA0191	USA	530	.	0	0	0	0	0	0	0	0	0	0	0	0	0
EcLA0192	EcLA0192	USA	271	.	0	0	0	0	0	0	0	0	0	1	0	0	0
EcLA0193	EcLA0193	USA	361	.	0	0	0	0	0	0	0	0	0	1	0	0	0
EcLA0194	EcLA0194	USA	561	H30	0	0	0	0	1	1	0	0	0	1	1	1	0
EcLA0195	EcLA0195	USA	561	.	0	0	0	0	1	0	0	0	0	1	0	0	0
EcLA0196	EcLA0196	USA	620	.	0	0	0	0	0	0	0	0	0	1	0	0	0
EcLA0197	EcLA0197	USA	371	.	0	0	0	0	0	0	0	0	0	0	0	0	0
EcLA0198	EcLA0198	USA	351	.	0	0	0	0	1	0	0	0	0	1	0	0	0
EcLA0199	EcLA0199	USA	351	.	0	0	0	0	1	0	0	0	0	1	0	0	0
EcLA0200	EcLA0200	USA	760	.	0	0	0	0	0	0	0	0	0	0	0	0	0
EcLA0201	EcLA0201	USA	561	H30	1	1	1	1	1	1	0	0	0	0	1	1	0
EcLA0202	EcLA0202	USA	561	.	0	0	0	0	1	0	0	0	0	1	0	0	0
EcLA0203	EcLA0203	USA	771	.	0	0	0	0	1	0	0	0	0	1	0	1	0
EcLA0205	EcLA0205	USA	271	.	0	0	0	0	1	0	0	0	0	0	0	0	0
EcLA0207	EcLA0207	USA	271	.	0	0	0	0	1	0	0	0	0	0	0	0	0
EcLA0208	EcLA0208	USA	571	ST1193	0	0	0	0	1	1	1	0	0	1	1	1	1
EcLA0209	EcLA0209	USA	771	.	1	1	1	1	0	0	0	0	0	0	0	0	0
EcLA0210	EcLA0210	USA	760	.	0	0	0	0	0	0	0	0	0	0	0	0	0
EcLA0211	EcLA0211	USA	731	ST167	0	0	0	0	1	1	0	0	0	0	0	0	0
EcLA0213	EcLA0213	USA	561	H30	0	0	0	0	1	1	0	0	0	1	1	1	0
EcLA0214	EcLA0214	USA	771	.	0	0	0	0	0	0	0	0	0	1	0	0	0
EcLA0215	EcLA0215	USA	271	.	0	0	0	0	1	0	0	0	0	1	0	0	0
EcLA0217	EcLA0217	USA	571	ST1193	0	0	0	0	1	1	0	0	0	1	1	1	0
EcLA0218	EcLA0218	USA	271	.	0	0	0	0	1	0	0	0	0	0	0	0	0
EcLA0219	EcLA0219	USA	360	.	0	0	0	0	0	0	0	0	0	0	0	0	0
EcLA0220	EcLA0220	USA	771	.	0	0	0	0	0	0	0	0	0	0	0	0	0
EcLA0221	EcLA0221	USA	561	H30	1	1	1	1	0	1	0	0	0	1	1	1	0
EcLA0222	EcLA0222	USA	530	.	0	0	0	0	0	0	0	0	0	0	0	0	0
EcLA0223	EcLA0223	USA	571	ST1193	0	0	0	0	0	1	0	0	0	0	0	0	0
EcLA0224	EcLA0224	USA	560	.	0	0	0	0	1	0	0	0	0	1	0	0	0
EcLA0225	EcLA0225	USA	620	.	0	0	0	0	0	0	0	0	0	0	0	0	0
EcLA0226	EcLA0226	USA	510	.	0	0	0	0	0	0	0	0	0	1	0	0	0
EcLA0227	EcLA0227	USA	231	.	1	1	1	1	1	0	0	0	0	0	0	0	0
EcLA0228	EcLA0228	USA	721	.	0	0	0	0	1	0	0	0	0	0	0	0	0
EcLA0229	EcLA0229	USA	561	H30	1	1	1	1	1	1	0	0	0	1	1	1	1
EcLA0230	EcLA0230	USA	571	ST1193	0	0	0	0	1	1	0	0	0	1	1	1	0
EcLA0233	EcLA0233	USA	361	.	0	0	0	0	0	0	0	0	0	0	0	0	0
EcLA0234	EcLA0234	USA	271	.	0	0	0	0	1	0	0	0	0	1	0	0	0
EcLA0235	EcLA0235	USA	771	.	0	0	0	0	1	0	0	0	0	1	0	0	0
EcLA0236	EcLA0236	USA	271	.	0	0	0	0	0	0	0	0	0	0	0	0	0
EcLA0237	EcLA0237	USA	771	.	0	0	0	0	1	0	0	0	0	0	0	0	0
EcLA0238	EcLA0238	USA	620	.	0	0	0	0	0	0	0	0	0	0	0	0	0
EcLA0239	EcLA0239	USA	561	H30	1	1	1	1	0	1	0	0	0	1	1	1	0
EcLA0241	EcLA0241	USA	620	.	0	0	0	0	0	0	0	0	0	0	0	0	0
EcLA0243	EcLA0243	USA	571	ST1193	0	0	0	0	0	1	0	0	0	0	0	0	0
EcLA0244	EcLA0244	USA	361	.	0	0	0	0	0	0	0	0	0	1	0	0	0
EcLA0245	EcLA0245	USA	571	ST1193	0	0	0	0	1	1	0	0	0	1	1	1	0
EcLA0246	EcLA0246	USA	351	.	0	0	0	0	0	0	0	0	0	0	0	0	0
EcLA0247	EcLA0247	USA	361	.	0	0	0	0	0	0	0	0	0	1	0	0	0
EcLA0248	EcLA0248	USA	561	H30	1	1	1	1	0	1	0	0	0	1	1	1	0
EcLA0249	EcLA0249	USA	571	.	0	0	0	0	1	0	0	0	0	1	0	0	0
EcLA0250	EcLA0250	USA	560	.	0	0	0	0	0	0	0	0	0	1	0	0	0
EcLA0252	EcLA0252	USA	361	.	0	0	0	0	0	0	0	0	0	0	0	0	0
EcLA0253	EcLA0253	USA	561	H30	1	1	1	1	1	1	0	0	0	1	1	1	1
EcLA0254.2	EcLA0254	USA	561	H30	1	1	1	1	1	1	1	0	0	1	1	1	1
EcLA0255	EcLA0255	USA	371	.	0	0	0	0	0	0	0	0	0	0	0	0	0
EcLA0256	EcLA0256	USA	771	.	0	0	0	0	0	0	0	0	0	0	0	0	0
EcLA0258	EcLA0258	USA	571	ST1193	0	0	0	0	0	1	0	0	0	0	0	0	0
EcLA0259	EcLA0259	USA	760	.	0	0	0	0	0	0	0	0	0	0	0	0	0
EcLA0260	EcLA0260	USA	520	.	0	0	0	0	0	0	0	0	0	0	0	0	0
EcLA0261	EcLA0261	USA	530	.	0	0	0	0	0	0	0	0	0	0	0	0	0
EcLA0263	EcLA0263	USA	551	.	0	0	0	0	0	0	0	0	0	0	0	0	0
EcLA0264	EcLA0264	USA	370	.	0	0	0	0	0	0	0	0	0	1	0	0	0
EcLA0265	EcLA0265	USA	351	.	0	0	0	0	0	0	0	0	0	0	0	0	0
EcLA0267	EcLA0267	USA	571	ST1193	1	1	1	1	1	1	0	0	0	1	1	1	1
EcLA0269	EcLA0269	USA	771	.	0	0	0	0	0	0	0	0	0	0	0	0	0
EcLA0270	EcLA0270	USA	571	.	0	0	0	0	0	0	0	0	0	0	0	0	0
EcLA0271	EcLA0271	USA	131	.	0	0	0	0	0	0	0	0	0	0	0	0	0
EcLA0272	EcLA0272	USA	351	.	0	0	0	0	0	0	0	0	0	0	0	0	0
EcLA0274	EcLA0274	USA	571	ST1193	1	1	1	1	0	1	0	0	0	0	0	0	0
EcLA0276	EcLA0276	USA	561	H30	1	1	1	1	0	1	0	0	0	1	1	1	0
EcLA0277	EcLA0277	USA	510	.	0	0	0	0	1	0	0	0	0	0	0	0	0
EcLA0278	EcLA0278	USA	231	.	0	0	0	0	0	0	0	0	0	0	0	0	0
EcLA0279	EcLA0279	USA	561	H30	0	0	0	0	1	1	0	0	0	1	1	1	0
EcLA0280	EcLA0280	USA	561	H30	0	0	0	0	1	1	0	0	0	1	1	1	0
EcLA0281	EcLA0281	USA	571	.	0	0	0	0	1	0	0	0	0	0	0	0	0
EcLA0282	EcLA0282	USA	271	.	0	0	0	0	1	0	0	0	0	0	0	0	0
EcLA0283	EcLA0283	USA	360	.	0	0	0	0	0	0	0	0	0	0	0	0	0
EcLA0284	EcLA0284	USA	360	.	0	0	0	0	0	0	0	0	0	0	0	0	0
EcLA0285	EcLA0285	USA	511	.	0	0	0	0	0	0	0	0	0	0	0	0	0
EcLA0286	EcLA0286	USA	351	.	0	0	0	0	1	0	1	0	0	1	1	1	0
EcLA0288	EcLA0288	USA	561	H30	1	1	1	1	1	1	0	0	0	1	1	1	1
EcLA0289	EcLA0289	USA	351	.	0	0	0	0	1	0	0	0	0	0	0	0	0
EcLA0290	EcLA0290	USA	571	ST1193	0	0	0	0	1	1	0	0	0	0	0	0	0
EcLA0291	EcLA0291	USA	131	.	0	0	0	0	0	0	0	0	0	1	0	0	0
EcLA0292	EcLA0292	USA	271	.	0	0	0	0	1	0	0	0	0	0	0	0	0
EcLA0293	EcLA0293	USA	531	H30	1	1	1	1	0	1	0	0	0	1	1	1	0
EcLA0294	EcLA0294	USA	371	.	0	0	0	0	1	0	0	0	0	1	0	0	0
EcLA0296	EcLA0296	USA	351	.	0	0	0	0	0	0	0	0	0	0	0	0	0
EcLA0297	EcLA0297	USA	510	.	0	0	0	0	0	0	0	0	0	0	0	0	0
EcLA0298	EcLA0298	USA	561	.	0	0	0	0	0	0	0	0	0	0	0	0	0
EcLA0299	EcLA0299	USA	620	.	0	0	0	0	0	0	0	0	0	0	0	0	0
EcLA0300	EcLA0300	USA	571	ST1193	0	0	0	0	1	1	0	0	0	1	1	1	0
EcLA0301	EcLA0301	USA	530	.	0	0	0	0	0	0	0	0	0	0	0	0	0
EcLA0302	EcLA0302	USA	231	.	1	1	1	1	1	0	0	0	0	0	0	0	0
EcLA0303	EcLA0303	USA	620	.	0	0	0	0	1	0	0	0	0	0	0	0	0
EcLA0305	EcLA0305	USA	771	.	0	0	0	0	0	0	0	0	0	0	0	0	0
EcLA0307	EcLA0307	USA	771	.	0	0	0	0	1	0	0	0	0	1	0	0	0
EcLA0308	EcLA0308	USA	561	H30	0	0	0	0	1	1	0	0	1	1	1	1	1
EcLA0309	EcLA0309	USA	271	.	0	0	0	0	0	0	0	0	0	0	0	0	0
EcLA0310	EcLA0310	USA	571	ST1193	0	0	0	0	1	1	0	0	0	1	1	1	0
EcLA0311	EcLA0311	USA	571	ST1193	0	0	0	0	0	1	0	0	1	0	0	0	0
EcLA0312	EcLA0312	USA	271	.	0	0	0	0	0	0	0	0	0	1	0	0	0
EcLA0313	EcLA0313	USA	700	.	0	0	0	0	1	0	0	0	0	1	0	0	0
EcLA0314	EcLA0314	USA	700	.	0	0	0	0	1	0	0	0	0	0	0	0	0
EcLA0315	EcLA0315	USA	271	.	0	0	0	0	1	0	0	0	0	1	0	0	0
EcLA0316	EcLA0316	USA	661	.	0	0	0	0	0	0	0	0	0	0	0	0	0
EcLA0317	EcLA0317	USA	561	H30	1	1	1	1	1	1	0	0	0	1	1	1	1
EcLA0318	EcLA0318	USA	620	.	0	0	0	0	1	0	0	0	0	1	0	0	0
EcLA0319	EcLA0319	USA	561	H30	0	0	0	0	0	1	0	0	0	0	0	0	0
EcLA0320	EcLA0320	USA	661	.	0	0	0	0	0	0	0	0	0	0	0	0	0
EcLA0321	EcLA0321	USA	271	.	0	0	0	0	0	0	0	0	0	0	0	0	0
EcLA0322.2	EcLA0322	USA	271	.	0	0	0	0	0	0	1	0	1	1	1	1	0
EcLA0323.2	EcLA0323	USA	561	H30	0	0	0	0	0	1	0	0	0	0	0	0	0
EcLA0324	EcLA0324	USA	661	.	0	0	0	0	0	0	0	0	0	0	0	0	0
EcLA0325	EcLA0325	USA	571	ST1193	0	0	0	0	1	1	0	0	0	1	1	1	0
EcLA0326	EcLA0326	USA	700	.	0	0	0	0	1	0	0	0	0	0	0	0	0
EcLA0327.1	EcLA0327	USA	271	.	0	0	0	0	0	0	0	0	1	1	0	0	0
EcLA0328	EcLA0328	USA	771	.	0	0	0	0	0	0	0	0	0	0	0	0	0
EcLA0329	EcLA0329	USA	561	H30	1	1	1	1	0	1	0	0	0	1	1	1	0
EcLA0330	EcLA0330	USA	551	ST131-nonH30	0	0	0	0	1	1	0	0	0	0	0	1	0
EcLA0331	EcLA0331	USA	751	.	0	0	0	0	1	0	0	0	0	1	0	0	0
EcLA0332.2	EcLA0332	USA	661	.	0	0	0	0	0	0	0	0	0	0	0	0	0
EcLA0438	EcLA0438	USA	530	.	0	0	0	0	0	0	0	0	0	0	0	0	0
EcLA0439	EcLA0439	USA	131	.	0	0	0	0	1	0	0	0	0	1	0	0	0
EcLA0440	EcLA0440	USA	561	H30	0	0	0	0	0	1	0	0	0	0	0	0	0
EcLA0441	EcLA0441	USA	571	ST1193	1	1	1	1	1	1	0	0	0	1	1	1	1
EcLA0442	EcLA0442	USA	561	H30	1	1	1	1	0	1	0	0	0	0	0	0	0
EcLA0443	EcLA0443	USA	200	.	0	0	0	0	1	0	0	0	0	0	0	0	0
EcLA0444	EcLA0444	USA	760	.	0	0	0	0	0	0	0	0	0	0	0	0	0
EcLA0445	EcLA0445	USA	700	.	0	0	0	0	1	0	0	0	0	0	0	0	0
EcLA0446	EcLA0446	USA	571	ST1193	0	0	0	0	0	1	0	0	0	0	0	0	0
EcLA0447	EcLA0447	USA	131	.	0	0	0	0	0	0	0	0	0	1	0	0	0
EcLA0449	EcLA0449	USA	271	.	0	0	0	0	1	0	0	0	0	0	0	0	0
EcLA0450	EcLA0450	USA	361	.	0	0	0	0	0	0	0	0	0	0	0	0	0
EcLA0451	EcLA0451	USA	361	ST354	0	0	0	0	0	1	1	0	0	0	0	0	0
EcLA0452	EcLA0452	USA	531	.	0	0	0	0	0	0	0	0	0	0	0	0	0
EcLA0453	EcLA0453	USA	561	H30	0	0	0	0	1	1	0	0	0	1	1	1	0
EcLA0454	EcLA0454	USA	571	ST1193	0	0	0	0	1	1	0	0	0	1	1	1	0
EcLA0455	EcLA0455	USA	571	ST1193	0	0	0	0	1	1	0	0	0	1	1	1	0
EcLA0456	EcLA0456	USA	530	.	0	0	0	0	0	0	0	0	0	0	0	0	0
EcLA0457	EcLA0457	USA	361	.	0	0	0	0	0	0	1	0	0	0	0	0	0
EcLA0458	EcLA0458	USA	571	.	0	0	0	0	1	0	0	0	0	0	0	0	0
EcLA0461	EcLA0461	USA	560	.	0	0	0	0	0	0	0	0	0	0	0	0	0
EcLA0462	EcLA0462	USA	620	.	0	0	0	0	0	0	0	0	0	0	0	0	0
EcLA0463	EcLA0463	USA	271	.	0	0	0	0	0	0	0	0	0	0	0	0	0
EcLA0465	EcLA0465	USA	571	ST1193	0	0	0	0	0	1	0	0	0	0	0	0	0
EcLA0466	EcLA0466	USA	351	.	0	0	0	0	0	0	0	0	0	0	0	0	0
EcLA0467	EcLA0467	USA	751	.	0	0	0	0	0	0	0	0	0	1	0	0	0
EcLA0468	EcLA0468	USA	771	.	0	0	0	0	1	0	0	0	0	1	0	0	0
EcLA0469	EcLA0469	USA	571	ST1193	0	0	0	0	0	1	0	0	0	0	0	0	0
EcLA0471	EcLA0471	USA	271	.	0	0	0	0	1	0	0	0	0	0	0	0	0
EcLA0473	EcLA0473	USA	760	.	0	0	0	0	0	0	0	0	0	0	0	0	0
EcLA0474	EcLA0474	USA	620	.	0	0	0	0	0	0	0	0	0	0	0	0	0
EcLA0476	EcLA0476	USA	561	H30	0	0	0	0	1	1	0	0	0	1	1	1	1
EcLA0477	EcLA0477	USA	561	H30	1	1	1	1	0	1	0	0	0	0	0	0	0
EcLA0478	EcLA0478	USA	271	.	0	0	0	0	0	0	0	0	0	0	0	0	0
EcNY0151	EcNY0151	USA	620	.	0	0	0	0	1	0	0	0	0	0	0	0	0
EcNY0152	EcNY0152	USA	171	.	0	0	0	0	0	0	0	0	0	0	0	0	0
EcNY0153	EcNY0153	USA	640	.	0	0	0	0	0	0	0	0	0	0	0	0	0
EcNY0154	EcNY0154	USA	561	H30	1	1	1	1	1	1	0	0	0	1	1	1	1
EcNY0155	EcNY0155	USA	531	.	0	0	0	0	0	0	0	0	0	0	0	0	0
EcNY0156	EcNY0156	USA	360	.	0	0	0	0	0	0	0	0	0	0	0	0	0
EcNY0157	EcNY0157	USA	620	.	0	0	0	0	0	0	0	0	0	0	0	0	0
EcNY0158	EcNY0158	USA	530	.	1	1	1	1	0	0	0	0	1	0	0	0	0
EcNY0159	EcNY0159	USA	760	.	0	0	0	0	1	0	0	0	0	1	0	0	0
EcNY0160	EcNY0160	USA	271	.	0	0	0	0	1	0	0	0	0	0	0	0	0
EcNY0162	EcNY0162	USA	761	.	0	0	0	0	0	0	0	0	0	1	0	0	0
EcNY0164	EcNY0164	USA	760	.	0	0	0	0	0	0	0	0	0	1	0	0	0
EcNY0165	EcNY0165	USA	351	ST69	0	0	0	0	1	1	0	0	0	0	0	0	0
EcNY0166	EcNY0166	USA	730	.	0	0	0	0	1	0	0	0	0	0	0	0	0
EcNY0167	EcNY0167	USA	710	.	1	1	1	1	0	0	0	0	0	0	0	0	0
EcNY0168	EcNY0168	USA	630	.	0	0	0	0	0	0	0	0	0	0	0	0	0
EcNY0169	EcNY0169	USA	271	.	0	0	0	0	1	0	0	0	0	1	0	0	0
EcNY0170	EcNY0170	USA	530	.	0	0	0	0	0	0	0	0	0	0	0	0	0
EcNY0171	EcNY0171	USA	530	.	0	0	0	0	0	0	0	0	0	0	0	0	0
EcNY0173	EcNY0173	USA	160	.	0	0	0	0	0	0	0	0	0	0	0	0	0
EcNY0174	EcNY0174	USA	561	H30	0	0	0	0	0	1	0	0	0	0	0	0	0
EcNY0175	EcNY0175	USA	700	.	0	0	0	0	0	0	0	0	0	0	0	0	0
EcNY0176	EcNY0176	USA	620	.	0	0	0	0	0	0	0	0	0	0	0	0	0
EcNY0177	EcNY0177	USA	520	.	0	0	0	0	1	0	0	0	0	1	0	0	0
EcNY0178	EcNY0178	USA	271	.	1	1	1	1	1	0	0	0	0	1	1	1	0
EcNY0179	EcNY0179	USA	760	.	0	0	0	0	0	0	0	0	0	0	0	0	0
EcNY0181	EcNY0181	USA	661	.	0	0	0	0	0	0	0	0	0	0	0	0	0
EcNY0182	EcNY0182	USA	551	.	0	0	0	0	0	0	0	0	0	0	0	0	0
EcNY0183	EcNY0183	USA	771	.	1	1	1	1	0	0	0	0	0	1	0	0	0
EcNY0184	EcNY0184	USA	531	.	0	0	0	0	0	0	0	0	0	0	0	0	0
EcNY0185	EcNY0185	USA	231	.	1	1	1	1	1	0	0	0	0	1	1	1	0
EcNY0186	EcNY0186	USA	571	ST1193	0	0	0	0	1	1	1	0	0	1	1	1	1
EcNY0187	EcNY0187	USA	620	.	0	0	0	0	0	0	0	0	0	0	0	0	0
EcNY0188	EcNY0188	USA	561	H30	1	1	1	1	1	1	1	0	0	1	1	1	1
EcNY0189	EcNY0189	USA	760	.	0	0	0	0	0	0	0	0	0	0	0	0	0
EcNY0190	EcNY0190	USA	751	.	0	0	0	0	0	0	0	0	0	0	0	0	0
EcNY0191	EcNY0191	USA	561	H30	0	0	0	0	0	1	1	0	0	0	0	0	0
EcNY0192	EcNY0192	USA	760	.	0	0	0	0	1	0	0	0	0	1	0	0	0
EcNY0193	EcNY0193	USA	561	H30	0	0	0	0	0	1	1	0	0	0	0	0	0
EcNY0194	EcNY0194	USA	750	.	1	1	1	1	0	0	0	0	0	0	0	0	0
EcNY0195	EcNY0195	USA	530	.	0	0	0	0	0	0	0	0	1	0	0	0	0
EcNY0196	EcNY0196	USA	521	.	0	0	0	0	1	0	0	0	0	1	0	0	0
EcNY0197	EcNY0197	USA	760	.	0	0	0	0	0	0	0	0	0	0	0	0	0
EcNY0198	EcNY0198	USA	761	.	0	0	0	0	0	0	0	0	0	0	0	0	0
EcNY0199	EcNY0199	USA	561	H30	1	1	1	1	1	1	0	0	0	1	1	1	1
EcNY0200	EcNY0200	USA	561	H30	0	0	0	0	0	1	0	0	0	0	0	0	0
EcNY0201	EcNY0201	USA	571	ST1193	0	0	0	0	1	1	0	0	0	1	1	1	0
EcNY0202.2	EcNY0202	USA	530	.	0	0	0	0	0	0	0	0	0	0	0	0	0
EcNY0203	EcNY0203	USA	361	.	0	0	0	0	0	0	0	0	0	1	0	0	0
EcNY0204	EcNY0204	USA	561	H30	1	1	1	1	0	1	0	0	0	0	0	0	0
EcNY0205	EcNY0205	USA	630	.	0	0	0	0	0	0	0	0	0	0	0	0	0
EcNY0206	EcNY0206	USA	520	.	0	0	0	0	1	0	0	0	0	0	0	0	0
EcNY0207	EcNY0207	USA	760	.	0	0	0	0	0	0	0	0	0	0	0	0	0
EcNY0208	EcNY0208	USA	561	H30	1	1	1	1	1	1	0	0	0	1	1	1	1
EcNY0209	EcNY0209	USA	760	.	0	0	0	0	0	0	0	0	0	0	0	0	0
EcNY0210	EcNY0210	USA	730	.	0	0	0	0	0	0	0	0	0	0	0	0	0
EcNY0211	EcNY0211	USA	561	.	0	0	0	0	1	0	0	0	0	1	0	0	0
EcNY0212	EcNY0212	USA	571	ST1193	0	0	0	0	1	1	0	0	0	1	1	1	1
EcNY0213	EcNY0213	USA	561	H30	1	1	1	1	1	1	0	0	0	1	1	1	1
EcNY0214	EcNY0214	USA	561	.	0	0	0	0	1	0	0	0	0	1	0	1	0
EcNY0215	EcNY0215	USA	561	.	0	0	0	0	0	0	0	0	0	0	0	0	0
EcNY0216	EcNY0216	USA	171	.	0	0	0	0	0	0	0	0	0	0	0	0	0
EcNY0217	EcNY0217	USA	360	.	0	0	0	0	0	0	0	0	0	0	0	0	0
EcNY0218	EcNY0218	USA	571	ST1193	0	0	0	0	0	1	0	0	0	0	0	0	0
EcNY0219	EcNY0219	USA	360	.	0	0	0	0	0	0	0	0	0	0	0	0	0
EcNY0220	EcNY0220	USA	271	.	0	0	0	0	1	0	0	0	0	1	0	0	0
EcNY0221	EcNY0221	USA	571	ST1193	0	0	0	0	1	1	0	0	0	1	1	1	0
EcNY0222	EcNY0222	USA	551	.	0	0	0	0	1	0	0	0	0	0	0	0	0
EcNY0223	EcNY0223	USA	510	.	0	0	0	0	0	0	0	0	0	1	0	0	0
EcNY0224	EcNY0224	USA	561	H30	1	1	1	1	1	1	0	0	0	1	1	1	1
EcNY0225	EcNY0225	USA	570	.	0	0	0	0	0	0	0	0	0	1	0	0	0
EcNY0226	EcNY0226	USA	260	.	0	0	0	0	0	0	0	0	0	0	0	0	0
EcNY0227	EcNY0227	USA	271	.	0	0	0	0	0	0	0	0	0	1	0	0	0
EcNY0228	EcNY0228	USA	571	ST1193	0	0	0	0	1	1	0	0	0	1	1	1	0
EcNY0229	EcNY0229	USA	620	.	0	0	0	0	0	0	0	0	0	0	0	0	0
EcNY0230	EcNY0230	USA	260	ST69	1	1	1	1	1	1	0	0	0	1	1	1	1
EcNY0231	EcNY0231	USA	351	.	0	0	0	0	0	0	0	0	0	0	0	0	0
EcNY0232	EcNY0232	USA	570	.	0	0	0	0	0	0	0	0	0	1	0	0	0
EcNY0233	EcNY0233	USA	620	.	0	0	0	0	0	0	0	0	0	0	0	0	0
EcNY0234	EcNY0234	USA	721	.	0	0	0	0	0	0	0	0	0	0	0	0	0
EcNY0235	EcNY0235	USA	620	.	0	0	0	0	0	0	0	0	0	0	0	0	0
EcNY0236	EcNY0236	USA	561	H30	1	1	1	1	0	1	0	0	0	1	1	1	0
EcNY0237	EcNY0237	USA	530	.	0	0	0	0	0	0	0	0	0	0	0	0	0
EcNY0238	EcNY0238	USA	620	.	0	0	0	0	1	0	0	0	0	0	0	0	0
EcNY0239	EcNY0239	USA	560	.	0	0	0	0	0	0	0	0	0	0	0	0	0
EcNY0240	EcNY0240	USA	271	.	0	0	0	0	1	0	0	0	0	0	0	0	0
EcNY0241	EcNY0241	USA	561	H30	0	0	0	0	0	1	0	0	0	0	0	0	0
EcNY0242	EcNY0242	USA	361	.	0	0	0	0	1	0	0	0	0	1	0	0	0
EcNY0243	EcNY0243	USA	561	H30	1	1	1	1	1	1	0	0	0	1	1	1	1
EcNY0244	EcNY0244	USA	561	H30	0	0	0	0	0	1	0	0	0	0	0	0	0
EcNY0245	EcNY0245	USA	231	.	0	0	0	0	0	0	0	0	0	1	0	0	0
EcNY0246	EcNY0246	USA	620	.	0	0	0	0	0	0	0	0	0	0	0	0	0
EcNY0247	EcNY0247	USA	271	.	0	0	0	0	1	0	0	0	0	1	0	0	0
EcNY0248	EcNY0248	USA	271	ST69	0	0	0	0	1	1	0	0	0	1	1	1	0
EcNY0250	EcNY0250	USA	271	.	0	0	0	0	1	0	0	0	0	0	0	0	0
EcNY0251	EcNY0251	USA	260	ST69	1	1	1	1	1	1	0	0	0	0	1	1	0
EcNY0252	EcNY0252	USA	571	ST1193	0	0	0	0	1	1	0	0	0	1	1	1	0
EcNY0253	EcNY0253	USA	361	.	0	0	0	0	0	0	0	0	0	0	0	0	0
EcNY0254	EcNY0254	USA	760	.	0	0	0	0	0	0	0	0	0	0	0	0	0
EcNY0255	EcNY0255	USA	760	.	0	0	0	0	0	0	0	0	0	0	0	0	0
EcNY0256	EcNY0256	USA	510	.	0	0	0	0	0	0	0	0	0	0	0	0	0
EcNY0257	EcNY0257	USA	530	.	0	0	0	0	0	0	0	0	0	1	0	0	0
EcNY0258	EcNY0258	USA	771	.	0	0	0	0	0	0	0	0	0	0	0	0	0
EcNY0259	EcNY0259	USA	571	.	0	0	0	0	0	0	0	0	0	0	0	0	0
EcNY0260	EcNY0260	USA	561	H30	0	0	0	0	0	1	0	0	0	1	0	0	0
EcNY0261	EcNY0261	USA	620	.	0	0	0	0	0	0	0	0	0	1	0	0	0
EcNY0262	EcNY0262	USA	500	.	0	0	0	0	1	0	0	0	0	0	0	0	0
EcNY0263	EcNY0263	USA	561	.	0	0	0	0	1	0	0	0	0	1	0	0	0
EcNY0264	EcNY0264	USA	531	.	0	0	0	0	0	0	0	0	0	0	0	0	0
EcNY0265	EcNY0265	USA	530	.	0	0	0	0	0	0	0	0	0	0	0	0	0
EcNY0266	EcNY0266	USA	561	H30	0	0	0	0	0	1	0	0	0	0	0	0	0
EcNY0267	EcNY0267	USA	531	.	0	0	0	0	0	0	0	0	0	0	0	0	0
EcNY0268	EcNY0268	USA	530	.	0	0	0	0	1	0	0	0	0	1	0	0	0
EcNY0269	EcNY0269	USA	620	.	0	0	0	0	0	0	0	0	0	0	0	0	0
EcNY0271	EcNY0271	USA	731	.	0	0	0	0	0	0	0	0	0	0	0	0	0
EcNY0272	EcNY0272	USA	571	ST1193	0	0	0	0	0	1	0	0	0	0	0	0	0
EcNY0273	EcNY0273	USA	260	ST69	0	0	0	0	0	1	0	0	0	0	0	0	0
EcNY0274	EcNY0274	USA	560	ST131-nonH30	0	0	0	0	0	1	0	0	0	0	0	0	0
EcNY0275	EcNY0275	USA	561	H30	0	0	0	0	0	1	0	0	0	0	0	0	0
EcNY0276	EcNY0276	USA	561	H30	0	0	0	0	0	1	0	0	0	0	0	0	0
EcNY0277	EcNY0277	USA	360	.	0	0	0	0	0	0	0	0	0	0	0	0	0
EcNY0278	EcNY0278	USA	620	.	0	0	0	0	0	0	0	0	0	0	0	0	0
EcNY0279	EcNY0279	USA	360	.	0	0	0	0	0	0	0	0	0	0	0	0	0
EcNY0280	EcNY0280	USA	771	.	0	0	0	0	0	0	0	0	0	0	0	0	0
EcNY0281	EcNY0281	USA	271	.	0	0	0	0	0	0	0	0	0	1	0	0	0
EcNY0282	EcNY0282	USA	561	H30	0	0	0	0	1	1	0	0	0	0	0	0	0
EcNY0283	EcNY0283	USA	561	H30	0	0	0	0	1	1	0	0	0	0	0	0	0
EcNY0284	EcNY0284	USA	131	.	0	0	0	0	0	0	0	0	0	1	0	0	0
EcNY0285	EcNY0285	USA	571	ST1193	0	0	0	0	1	1	0	0	0	1	1	1	0
EcNY0286	EcNY0286	USA	510	.	0	0	0	0	0	0	0	0	0	1	0	0	0
EcNY0287	EcNY0287	USA	571	ST1193	0	0	0	0	1	1	0	0	0	1	1	1	0
EcNY0289	EcNY0289	USA	561	H30	0	0	0	0	1	1	0	0	0	0	0	0	0
EcNY0290	EcNY0290	USA	371	.	0	0	0	0	0	0	1	0	0	1	0	0	0
EcNY0291	EcNY0291	USA	561	H30	1	1	1	1	1	1	0	0	0	0	1	1	0
EcNY0292	EcNY0292	USA	560	.	0	0	0	0	1	0	0	0	0	1	0	0	0
EcNY0293	EcNY0293	USA	571	.	0	0	0	0	0	0	0	0	0	0	0	0	0
EcNY0294	EcNY0294	USA	360	.	0	0	0	0	0	0	0	0	0	1	0	0	0
EcNY0295	EcNY0295	USA	620	.	0	0	0	0	0	0	0	0	0	0	0	0	0
EcNY0296	EcNY0296	USA	571	ST1193	0	0	0	0	0	1	0	0	0	0	0	0	0
EcNY0297	EcNY0297	USA	620	.	0	0	0	0	0	0	0	0	0	0	0	0	0
EcNY0298	EcNY0298	USA	510	.	0	0	0	0	0	0	0	0	0	0	0	0	0
EcNY0299	EcNY0299	USA	131	.	0	0	0	0	0	0	0	0	0	0	0	0	0
EcNY0300	EcNY0300	USA	731	.	0	0	0	0	0	0	0	0	0	0	0	0	0
EcNY0393	EcNY0393	USA	361	.	0	0	0	0	0	0	0	0	0	0	0	0	0
EcNY0394	EcNY0394	USA	561	H30	0	0	0	0	0	1	0	0	0	0	0	0	0
EcNY0395	EcNY0395	USA	721	.	0	0	0	0	0	0	0	0	0	0	0	0	0
EcNY0396	EcNY0396	USA	371	.	1	1	1	1	0	0	0	0	0	0	0	0	0
EcNY0397	EcNY0397	USA	530	.	0	0	0	0	0	0	0	0	0	0	0	0	0
EcNY0398	EcNY0398	USA	260	.	0	0	0	0	0	0	0	0	0	0	0	0	0
EcNY0399	EcNY0399	USA	361	.	1	1	1	1	1	0	0	0	0	1	1	1	0
EcNY0400	EcNY0400	USA	561	H30	0	0	0	0	1	1	0	0	0	0	0	0	0
EcNY0401	EcNY0401	USA	731	.	0	0	0	0	0	0	0	0	0	0	0	0	0
EcNY0402	EcNY0402	USA	620	.	0	0	0	0	0	0	0	0	0	0	0	0	0
EcNY0403	EcNY0403	USA	561	H30	1	1	1	1	1	1	0	0	0	1	1	1	1
EcNY0404	EcNY0404	USA	271	.	0	0	0	0	0	0	0	0	0	0	0	0	0
EcNY0405	EcNY0405	USA	360	.	0	0	0	0	0	0	0	0	0	0	0	0	0
EcNY0406	EcNY0406	USA	561	H30	0	0	0	0	0	1	0	0	0	0	0	0	0
EcNY0407	EcNY0407	USA	371	.	0	0	0	0	0	0	0	0	0	1	0	0	0
EcNY0408	EcNY0408	USA	760	.	0	0	0	0	1	0	0	0	0	0	0	0	0
EcNY0409	EcNY0409	USA	360	.	0	0	0	0	0	0	0	0	0	0	0	0	0
EcNY0411	EcNY0411	USA	561	H30	1	1	1	1	1	1	0	0	0	1	1	1	1
EcNY0412	EcNY0412	USA	771	.	0	0	0	0	0	0	0	0	0	0	0	0	0
EcNY0413	EcNY0413	USA	271	.	0	0	0	0	0	0	0	0	0	1	0	0	0
EcNY0414	EcNY0414	USA	560	.	0	0	0	0	0	0	0	0	0	0	0	0	0
EcNY0416	EcNY0416	USA	571	ST1193	0	0	0	0	1	1	0	0	0	0	0	0	0
EcNY0418	EcNY0418	USA	561	H30	0	0	0	0	1	1	0	0	0	1	1	1	0
EcNY0419	EcNY0419	USA	620	.	0	0	0	0	0	0	0	0	0	0	0	0	0
EcNY0420	EcNY0420	USA	561	H30	1	1	1	1	1	1	0	0	0	1	1	1	1
EcNY0421	EcNY0421	USA	561	H30	0	0	0	0	0	1	0	0	0	0	0	0	0
EcNY0422	EcNY0422	USA	561	H30	1	1	1	1	0	1	0	0	0	1	1	1	0
EcNY0423	EcNY0423	USA	331	.	0	0	0	0	0	0	0	0	0	0	0	0	0
EcNY0425	EcNY0425	USA	560	.	1	1	1	1	1	0	0	0	0	0	0	0	0
EcNY0426	EcNY0426	USA	721	.	0	0	0	0	0	0	0	0	0	0	0	0	0
EcNY0498	EcNY0498	USA	511	.	0	0	0	0	0	0	0	0	0	0	0	0	0
EcNY0499	EcNY0499	USA	271	.	0	0	0	0	1	0	0	0	0	0	0	0	0
EcNY0500	EcNY0500	USA	100	.	0	0	0	0	0	0	0	0	0	1	0	0	0
EcNY0501	EcNY0501	USA	561	H30	0	0	0	0	0	1	0	0	0	0	0	0	0
EcNY0502	EcNY0502	USA	260	.	0	0	0	0	0	0	0	0	0	0	0	0	0
EcNY0503	EcNY0503	USA	620	.	0	0	0	0	0	0	0	0	0	0	0	0	0
EcNY0504	EcNY0504	USA	751	.	0	0	0	0	1	0	0	0	0	1	0	0	0
EcNY0505	EcNY0505	USA	560	.	0	0	0	0	1	0	0	0	0	1	0	0	0
EcNY0506	EcNY0506	USA	571	ST1193	0	0	0	0	0	1	0	0	0	0	0	0	0
EcNY0507	EcNY0507	USA	560	.	0	0	0	0	1	0	0	0	0	1	0	0	0
EcNY0508	EcNY0508	USA	620	.	0	0	0	0	0	0	0	0	0	0	0	0	0
EcNY0509	EcNY0509	USA	560	.	0	0	0	0	1	0	0	0	0	1	0	0	0
EcNY0510	EcNY0510	USA	571	.	0	0	0	0	0	0	0	0	0	0	0	0	0
EcNY0511	EcNY0511	USA	300	.	0	0	0	0	0	0	0	0	0	0	0	0	0
EcNY0512	EcNY0512	USA	271	.	0	0	0	0	0	0	0	0	0	0	0	0	0
EcNY0513	EcNY0513	USA	271	.	0	0	0	0	0	0	0	0	0	1	0	0	0
EcNY0514	EcNY0514	USA	760	.	0	0	0	0	0	0	0	0	0	0	0	0	0
EcNY0515	EcNY0515	USA	371	.	0	0	0	0	1	0	0	0	0	1	0	0	0
KbHV0334	KbHV0334	USA	561	H30	1	1	1	1	1	1	1	0	0	1	1	1	1
KbHV0335	KbHV0335	USA	561	H30	1	1	1	1	1	1	1	0	0	1	1	1	1
EcHV0355	EcHV0355	USA	751	ST361	0	0	0	0	1	1	0	0	0	1	1	1	0
EcHV0357	EcHV0357	USA	751	ST10	0	0	0	0	1	1	0	0	0	1	1	1	0
EcHV0367	EcHV0367	USA	371	ST405	0	0	0	0	0	1	0	0	0	1	0	0	0
EcHV0637	EcHV0637	USA	371	ST405	1	1	1	1	1	1	0	0	0	1	1	1	1
EcHV0658	EcHV0658	USA	371	ST648	0	0	0	0	0	1	0	0	0	1	0	0	0
EcHV0698	EcHV0698	USA	771	ST10	0	0	0	0	0	1	0	0	0	1	0	0	0
EcHV0699	EcHV0699	USA	371	ST405	0	0	0	0	1	1	0	0	0	1	1	1	0
EcHV0709	EcHV0709	USA	371	ST410	1	1	1	1	1	1	0	0	0	1	1	1	1
EcHV0794	EcHV0794	USA	371	ST648	1	1	1	1	1	1	0	0	1	1	1	1	1
EcLA0160	EcLA0160	USA	751	ST10	0	0	0	0	0	1	0	0	0	1	0	0	0
EcLA0165	EcLA0165	USA	700	ST10	0	0	0	0	1	1	0	0	0	1	1	1	0
EcLA0177	EcLA0177	USA	751	ST10	0	0	0	0	1	1	0	0	0	0	0	0	0
EcLA0206	EcLA0206	USA	371	ST405	0	0	0	0	1	1	0	0	0	0	0	0	0
EcLA0232	EcLA0232	USA	371	ST405	1	1	1	1	0	1	0	0	0	1	1	1	0
EcLA0240	EcLA0240	USA	371	ST648	1	1	1	1	1	1	0	0	0	1	1	1	1
EcLA0242	EcLA0242	USA	751	ST10	0	0	0	0	1	1	0	0	0	1	1	1	0
EcLA0251	EcLA0251	USA	571	ST1193	0	0	0	0	1	1	0	0	0	1	1	1	0
EcLA0257	EcLA0257	USA	371	ST405	1	1	1	1	1	1	0	0	0	1	1	1	1
EcLA0262	EcLA0262	USA	371	ST405	1	1	1	1	1	1	0	0	1	1	1	1	1
EcLA0266	EcLA0266	USA	371	ST443	1	1	1	1	1	1	1	0	0	0	1	1	1
EcLA0273	EcLA0273	USA	751	ST10	0	0	0	0	0	1	0	0	0	1	0	0	0
EcLA0437	EcLA0437	USA	751	ST10	0	0	0	0	1	1	0	0	0	0	0	0	0
EcLA0448	EcLA0448	USA	751	ST10	1	1	1	1	1	1	0	0	0	1	1	1	1
EcLA0464	EcLA0464	USA	371	ST405	1	1	1	1	1	1	0	0	1	1	1	1	1
EcNY0249	EcNY0249	USA	371	ST349	1	1	1	1	0	1	0	0	0	0	0	0	0
EcNY0424	EcNY0424	USA	761	ST10	1	1	1	1	0	1	0	0	0	0	0	0	0
EcHV0370	EcHV0370	USA	351	ST205	0	0	0	0	1	1	0	0	0	0	0	1	0
EcHV0447	EcHV0447	USA	351	ST648	0	0	0	0	0	1	0	0	0	1	0	0	0
EcHV0448	EcHV0448	USA	351	ST648	0	0	0	0	0	1	0	0	0	1	0	0	0
EcHV0491	EcHV0491	USA	361	ST448	0	0	0	0	0	1	0	0	0	0	0	0	0
EcHV0533	EcHV0533	USA	561	H30	0	0	0	0	1	1	0	0	1	0	1	1	1
EcHV0534	EcHV0534	USA	760	ST95	0	0	0	0	1	1	0	0	0	1	1	1	0
EcHV0580	EcHV0580	USA	361	ST48	0	0	0	0	1	1	0	0	0	1	1	1	0
EcHV0706	EcHV0706	USA	531	ST1193	0	0	0	0	1	1	0	0	0	1	1	1	0
EcHV0713	EcHV0713	USA	331	ST648	1	1	1	1	1	1	0	0	0	1	1	1	1
EcHV0742	EcHV0742	USA	560	ST131-nonH30	1	1	1	1	0	1	0	0	0	0	0	0	0
EcHV0828	EcHV0828	USA	331	ST648	1	1	1	1	1	1	0	0	0	1	1	1	1
EcHV0847	EcHV0847	USA	561	H30	0	0	0	0	0	1	0	0	0	0	0	0	0
EcLA0145	EcLA0145	USA	520	ST372	1	1	1	1	1	1	0	0	0	1	1	1	1
EcLA0179.1	EcLA0179	USA	361	ST155	1	1	1	1	1	1	1	0	1	0	1	1	1
EcLA0204	EcLA0204	USA	361	ST1196	1	1	1	1	1	1	0	0	0	1	1	1	1
EcLA0275	EcLA0275	USA	471	ST1193	0	0	0	0	1	1	0	0	0	1	1	1	0
EcLA0287	EcLA0287	USA	551	ST1193	0	0	0	0	0	1	0	0	0	0	0	0	0
EcLA0306	EcLA0306	USA	131	ST12	0	0	0	0	0	1	0	0	0	0	0	0	0
EcNY0161	EcNY0161	USA	300	ST12	0	0	0	0	0	1	0	0	0	0	0	0	0
EcNY0172	EcNY0172	USA	261	H30	0	0	0	0	0	1	0	0	0	0	0	0	0
EcNY0180	EcNY0180	USA	351	ST393	0	0	0	0	1	1	0	0	0	0	0	0	0
EcNY0288	EcNY0288	USA	361	ST354	0	0	0	0	0	1	1	0	0	0	0	0	0
