# Supplementary material for: Clonal and resistance profiles of fluoroquinolone-resistant uropathogenic Escherichia coli in countries with different practices of antibiotic prescription
Source: Front Microbiol. 2024 Oct 2;15:1446818. doi: 10.3389/fmicb.2024.1446818 (PMC11479919; doi:10.3389/fmicb.2024.1446818)
Supplement: Supplementary file 6 [file Data_Sheet_4.xlsx]

## Sheet: Sheet1
Supplementary Data_S4: Accessory genes different for same wgMLST strains
Group 1	Locus	NCTC9096_04923	b1554	C_RS01300	EAKF1_RS18820	O3M_RS27635	b2741	C_RS17050	pO157p68	C_RS00560	ECs1393	NCTC9010_05333	b1978	b1157	AN206_RS27260	C_RS17515	b3629	EC958_RS26175	EC958_RS13615
	RA009	-	110	1	-	-1	116	14	-1	20	50	-	-1	-1	-1	8	8	1	-1
	RA008	-	413	1	-1	464	7304	4	137	9	-1	-1	-	-	-	8	8	-1	-1
	RA010	-1	413	9	-	-1	116	4	-1	20	-1	-1	-	-1	-1	-1	674	1	-
Group 2	Locus	ECSF_RS01310	AN206_RS27200	C_RS11850	C_RS16915	C_RS17555	NCTC9096_04923	UM146_RS07485	ECs1645	C_RS11845	b2004	ECIAI39_1797	b4415	b1554	C_RS17045	ECs1537	C_RS01300	ECVR50_RS26060	C_RS05710	EAKF1_RS18820	NCTC11122_03528	O3M_RS27635	pO157p16	b1999	C_RS17330	C_RS16910	ECs1118	b3588	b2164	b2365	b2366	b3940	b3626	C_RS11285	b2380	ECs1089	SSON_RS26655	ECE24377A_RS26500	C_RS17050	ECs1622	ECs1780	AEJX01_03828	b4331	AEJV01_03057	C_RS11910	b1629	ECs1643	P12B_RS05620	b4127
	RA347	1	2	1	-1	1	-	-1	-1	3	-1	-	-1	413	18	4	9	360	-1	-1	-1	22	-1	-1	-1	-1	-1	105	21	-1	-1	126	17	40	107	77	271	-	14	-1	-1	-	104	-1	-1	6207	-1	21	-1
	RA369	1	-	-1	-1	1	-1	2	-1	3	-1	-	-1	110	3	4	1	-	-	-	-1	-1	-1	-1	-1	-1	-1	105	21	-1	-1	126	17	40	107	77	-	-	14	-1	-1	-	104	-1	227	6207	-1	21	-1
	RA345	-1	-	40	-1	-1	-1	2	-1	-1	126	3	4	413	3	-1	667	-	-	-1	-	-1	366	93	13	1653	513	-1	960	2574	4692	-1	969	2226	-1	-1	-	-	14	-1	82	-	2182	-	4	-1	-1	848	73
	RA344	1	-	11	56	-1	-1	-1	9257	-1	85	-	40	424	10	7	1	-	-	-1	-	-1	25	-1	13	230	1968	105	21	37	88	126	17	40	107	-1	-	3631	4	106	82	-1	104	-1	260	12951	2472	21	23
Group 3	Locus	C_RS00555	ECSF_RS06145	b0554	NCTC9096_04923	b0549	UM146_RS07485	ECs1645	EFER_RS17905	ECs2772	ECs1550	C_RS06645	ECs1948	C_RS01300	b1572	b0557	C_RS14975	b4099	SBO_RS05320	O3M_RS27635	b1999	C_RS16910	AN203_RS20855	ECSMS35_RS06035	b1321	b3917	b1189	b1065	b2786	b2660	b2527	b2874	b0408	b2329	b1571	C_RS06625	ECs2277	SDY_P121	NRG857_30200	pO157p47	ECs1622	C_RS06700	ECs1524	AEJX01_03828	C_RS00010	ECs2240	ECs1636	SDY_P123	ECSMS35_RS25040
	RA074	-1	1	-1	-	1183	2	95	5	-	71	-	-1	1	7	14	121	49	-	455	46	12	3	-	107	2951	4079	4517	133	4803	1438	67	94	3435	31	-	151	23	136	-1	106	17	87	-	-1	117	2679	100	11
	RA075	1	1	-1	-1	1183	-1	-1	5	-	71	-	-1	9	7	14	121	49	-	456	46	-1	1	-	107	2951	4079	4517	133	4803	1438	2429	94	110	31	-	151	23	5941	98	106	17	87	-	-1	117	2679	-1	-1
	RA018	-1	188	49	-	4	-1	95	1720	19	-1	11	108	9	-1	22	-1	1807	-1	-1	-1	-1	1	24	4665	100	93	104	-1	108	59	67	94	110	-1	66	-1	-1	-1	98	-1	-1	-1	-1	45	-1	95	100	11
	RA003	-1	188	49	-	4	-1	-1	1720	19	-1	11	108	1	-1	14	-1	1807	-1	34	-1	-1	1	24	4665	100	93	104	-1	108	59	67	3761	110	-1	66	-1	-1	5941	98	-1	-1	-1	-	45	-1	95	100	11
Group 4	Locus	EC958_RS26310	EC958_RS26315	C_RS17340	NCTC13441_04966	EC958_RS25260	C_RS11850	C_RS17530	C_RS07335	C_RS11875	b0554	b2166	b1846	b1970	b2003	UM146_RS07485	ECs1645	b3410	b2125	b2336	b2004	ECIAI39_1797	b2017	C_RS01415	b4415	b4554	b0256	NCTC11105_00153	b1160	NCTC10961_04091	C_RS01300	NCTC9082_00785	b0557	NCTC11122_03528	C_RS21210	C_RS17350	C_RS17345	NCTC4169_05040	C_RS14975	O3M_RS27635	pO157p16	SY51_RS25310	b2369	C_RS17330	C_RS16910	b0842	b0845	b2214	b2213
	RA042	-	-	-	-	1	1	-	1	1048	49	3	5	3	78	-1	-1	4	7	6	-1	2	5	9	4	5	-	-	15	-	1	-1	64	-	1549	-	-	-1	-	2	-1	3	30	13	94	81	78	79	88
	RA067	-	-	-	-1	1	11	-	1	1	59	3	5	3	283	2	-1	4	7	6	-1	2	5	9	93	5	-	1	282	-	9	-1	175	-	971	-	-	-	-	12	-1	-	30	13	-1	81	78	79	88
	RA053	633	416	-1	-	180	56	-1	-1	1	59	-1	2346	386	283	-1	9256	-1	2002	-1	85	-1	198	1569	29	-1	21	1	282	-1	1	1	175	-1	-1	1	-1	-	588	5	25	-	1697	-1	-1	4287	4369	3857	4388
Group 5	Locus	pO157p34	ECSF_RS23745	C_RS16915	EC042_RS26920	MJ49_RS27080	UM146_RS07485	pO157p24	ECSMS35_RS25755	SSON_RS26210	HQ24_RS15195	pO157p22	ECH74115_RS00110	pO157p43	ECSMS35_RS25535	NCTC10864_03115	pO157p33	C_RS05940	b2371	b0574	b3679	ECO111_RS01495	ECSE_RS25975	ECE24377A_RS26500	C_RS05935	NCTC10766_02886	pO157p40	pO157p46	pO157p47	pO157p39	b0480	C_RS11910	SDY_P122	SDY_P123	pO157p30	NCTC10957_04925	pO157p36	pO157p38	pO157p68	ECs1795	pO157p48	C_RS11915	SBBS512_RS00280	UMNK88_RS29040	ECSF_RS23750	ECP_RS15185	NCTC9076_04921	AWB62_RS03250	b1157
	EcNY0282	8	1	-1	-1	-1	2	94	-	-	-1	90	-1	-1	-	-	9	14	80	96	92	25	-	-	16	-	-1	6786	-1	16	150	-1	-	-1	6	-	106	-1	-1	-1	92	-1	-	-	1	-1	-1	-	-
	EcNY0283	-	-1	1	-	-	-1	-	35	24	10	-	32	9	-1	-1	-	-	3807	4292	-1	-1	47	3617	-	-1	9	362	19	-1	5899	55	655	430	-	39	-	13	26	113	-1	3	1	-1	-	-	-	-1	-1
[truncated: 282 more columns]
