# Supplementary material for: Clonal and resistance profiles of fluoroquinolone-resistant uropathogenic Escherichia coli in countries with different practices of antibiotic prescription
Source: Front Microbiol. 2024 Oct 2;15:1446818. doi: 10.3389/fmicb.2024.1446818 (PMC11479919; doi:10.3389/fmicb.2024.1446818)
Supplement: Supplementary file 7 [file Data_Sheet_5.xlsx]

## Sheet: Sheet1
Supplementary Data_S5: Uberstrain ID of whole genome sequenced isolates
Isolate ID	Uberstrain
EcNY0188	ESC_FB1792AA
EcLA0239	ESC_FB2864AA
EcLA0308	ESC_FB2872AA
EcHV0795	ESC_FB4199AA
EcLA0221	ESC_FB2879AA
EcLA0162	ESC_FB2861AA
EcLA0276	ESC_FB2871AA
EcLA0442	ESC_FB4198AA
EcLA0248	ESC_FB2859AA
EcHV0344	ESC_FB3433AA
EcNY0213	ESC_FB1793AA
EcNY0276	ESC_FB1787AA
EcHV0538	ESC_FB2862AA
RA009	ESC_FB4915AA
RA008	ESC_FB4917AA
RA010	ESC_FB4913AA
RA301	ESC_FB3432AA
RA347	ESC_FB2839AA
RA369	ESC_FB2852AA
RA345	ESC_FB3428AA
RA357	ESC_FB3441AA
RA344	ESC_FB3433AA
RA371	ESC_FB4911AA
RA316	ESC_FB3513AA
EcNY0501	ESC_FB4202AA
EcLA0253	ESC_FB2876AA
RA353	ESC_FB3443AA
RA372	ESC_FB2846AA
RA332	ESC_FB3427AA
RA340	ESC_FB3438AA
RA011	ESC_FB3451AA
RA013	ESC_FB3454AA
RA038	ESC_FB3447AA
RA360	ESC_FB3457AA
EcHV0338	ESC_FB2860AA
EcHV0685	ESC_FB1591AA
EcHV0691	ESC_FB1593AA
EcHV0695	ESC_FB3516AA
RA014	ESC_FB3449AA
RA005	ESC_FB4914AA
EcHV0540	ESC_FB2869AA
EcHV0787	ESC_FB4194AA
EcHV0716	ESC_FB4191AA
EcNY0243	ESC_FB1794AA
EcLA0280	ESC_FB2866AA
EcLA0201	ESC_FB2867AA
EcLA0279	ESC_FB2875AA
RA367	ESC_FB2851AA
RA074	ESC_FB3446AA
RA075	ESC_FB3450AA
RA018	ESC_FB3453AA
RA003	ESC_FB4917AA
RA304	ESC_FB3439AA
EcHV0334	ESC_FB2863AA
RA328	ESC_FB3430AA
EcLA0144	ESC_FB2856AA
EcLA0329	ESC_FB4196AA
EcHV0697	ESC_FB4190AA
EcHV0845	ESC_FB4195AA
RA329	ESC_FB3434AA
RA359	ESC_FB3444AA
RA366	ESC_FB3456AA
RA313	ESC_FB3437AA
RA307	ESC_FB4912AA
RA343	ESC_FB3440AA
RA352	ESC_FB3445AA
EcLA0477	ESC_FB4204AA
EcNY0191	ESC_FB1798AA
EcHV0770	ESC_FB4193AA
EcHV0686	ESC_FB1592AA
EcHV0694	ESC_FB4188AA
EcNY0174	ESC_FB1802AA
EcHV0766	ESC_FB4192AA
EcNY0275	ESC_FB1800AA
EcHV0380	ESC_FB2873AA
EcNY0291	ESC_FB1788AA
EcHV0701	ESC_FB4187AA
EcLA0317	ESC_FB4197AA
RA326	ESC_FB3436AA
RA321	ESC_FB3442AA
RA031	ESC_FB3452AA
RA348	ESC_FB2857AA
RA349	ESC_FB2837AA
RA350	ESC_FB2847AA
EcHV0345	ESC_FB2877AA
EcNY0422	ESC_FB4205AA
EcNY0208	ESC_FB1799AA
EcNY0154	ESC_FB1789AA
EcNY0199	ESC_FB1791AA
EcHV0373	ESC_FB2865AA
EcNY0236	ESC_FB1806AA
EcNY0289	ESC_FB1805AA
EcLA0476	ESC_FB4203AA
EcLA0194	ESC_FB2870AA
RA042	ESC_FB3429AA
RA067	ESC_FB3435AA
RA053	ESC_FB3431AA
RA033	ESC_FB3455AA
EcHV0734	ESC_FB4189AA
EcNY0394	ESC_FB1795AA
EcLA0440	ESC_FB4200AA
EcNY0193	ESC_FB1801AA
EcNY0241	ESC_FB1790AA
EcLA0254	ESC_FB2874AA
RA362	ESC_FB3448AA
EcLA0213	ESC_FB2878AA
EcLA0154	ESC_FB2880AA
EcNY0283	ESC_FB1804AA
EcNY0282	ESC_FB1796AA
